# Supplementary material for: An Updated Survey on Statistical Thresholding and Sample Size of fMRI Studies
Source: Front Hum Neurosci. 2018 Jan 26;12:16. doi: 10.3389/fnhum.2018.00016 (PMC5790797; doi:10.3389/fnhum.2018.00016)
Supplement: FILE S1 — The complete lists of the 1,020 articles that were screened initially and the 388 articles that entered the analyses. [file Data_Sheet_1.XLSX]

## Sheet: initial_list
[Are Visual Field Defects Reversible? - Visual Rehabilitation with Brains].
[Effects of a Cognitive Training Program on Cognitive Function and Activities of Daily Living in Patients with Acute Ischemic Stroke].
[Formula: see text]Gestational age and gender influence on executive control and its related neural structures in preterm-born children at 6Â years of age.
[Incidental findings in musculoskeletal radiology].
[Incidental findings of liver, biliary system, pancreas and spleen in asymptomatic patients : Assessment and management recommendations].
[Prostate gland - what would urologists like to know from radiologists?]
3D volume reconstruction from serial breast specimen radiographs for mapping between histology and 3D whole specimen imaging.
3T hippocampal glutamate-glutamine complex reflects verbal memory decline in aging.
7,8-Dihydroxyflavone facilitates the action exercise to restore plasticity and functionality: Implications for early brain trauma recovery.
7T-fMRI: Faster temporal resolution yields optimal BOLD sensitivity for functional network imaging specifically at high spatial resolution.
A causal relationship between face-patch activity and face-detection behavior.
A cognitive fMRI study in non-manifesting LRRK2 and GBA carriers.
A common neural hub resolves syntactic and non-syntactic conflict through cooperation with task-specific networks.
A Coordinate-Based Meta-Analysis of Overlaps in Regional Specialization and Functional Connectivity across Subjective Value and Default Mode Networks.
A defense of using resting-state fMRI as null data for estimating false positive rates.
A Deletion Variant of the Î±2b-Adrenoceptor Modulates the Stress-Induced Shift from "Cognitive" to "Habit" Memory.
A family of locally constrained CCA models for detecting activation patterns in fMRI.
A mechanistic cohort study evaluating cognitive impairment in women treated for breast cancer.
A method for independent component graph analysis of resting-state fMRI.
A method for safely resecting anterior butterfly gliomas: the surgical anatomy of the default mode network and the relevance of its preservation.
A multimodal imaging study of recognition memory in very preterm born adults.
A multimodal study of impulsivity and body weight: Integrating behavioral, cognitive, and neuroimaging approaches.
A multiresolution prostate representation for automatic segmentation in magnetic resonance images.
A Natural Language Processing-based Model to Automate MRI Brain Protocol Selection and Prioritization.
A neural network that links brain function, white-matter structure and risky behavior.
A new method for independent component analysis with priori information based on multi-objective optimization.
A Novel Grading Biomarker for the Prediction of Conversion From Mild Cognitive Impairment to Alzheimer's Disease.
A novel method and software for automatically classifying Alzheimer's disease patients by magnetic resonance imaging analysis.
A polymeric micelle magnetic resonance imaging (MRI) contrast agent reveals blood-brain barrier (BBB) permeability for macromolecules in cerebral ischemia-reperfusion injury.
A posterior-to-anterior shift of brain functional dynamics in aging.
A rare uterine malformation: asymmetric septate uterus.
A Realistic Framework for Investigating Decision Making in the Brain With High Spatiotemporal Resolution Using Simultaneous EEG/fMRI and Joint ICA.
A Review of the Functional and Anatomical Default Mode Network in Schizophrenia.
A robust biomarker of large-scale network failure in Alzheimer's disease.
A robust sparse-modeling framework for estimating schizophrenia biomarkers from fMRI.
A somatosensory-to-motor cascade of cortical areas engaged in perceptual decision making during tactile pattern discrimination.
A Tale of Two Temporal Coding Strategies: Common and Dissociable Brain Regions Involved in Recency versus Associative Temporal Order Retrieval Strategies.
A Unified Approach to Functional Principal Component Analysis and Functional Multiple-Set Canonical Correlation.
Aberrant neural networks for the recognition memory of socially relevant information in patients with schizophrenia.
Abnormal prefrontal and parietal activity linked to deficient active binding in working memory in schizophrenia.
Abstract Representations of Object-Directed Action in the Left Inferior Parietal Lobule.
ACC GABA levels are associated with functional activation and connectivity in the fronto-striatal network during interference inhibition in patients with borderline personality disorder.
Accelerated magnetic resonance thermometry in the presence of uncertainties.
Accumulation of non-numerical evidence during nonsymbolic number processing in the brain: An fMRI study.
Accuracy Validation of an Automated Method for Prostate Segmentation in Magnetic Resonance Imaging.
Accurate classification of brain gliomas by discriminate dictionary learning based on projective dictionary pair learning of proton magnetic resonance spectra.
Activation in Context: Differential Conclusions Drawn from Cross-Sectional and Longitudinal Analyses of Adolescents' Cognitive Control-Related Neural Activity.
Activation of the ventral and dorsal striatum during cue reactivity in Internet gaming disorder.
Activation of writing-specific brain regions when reading Chinese as a second language. Effects of training modality and transfer to novel characters.
Active and placebo transcranial magnetic stimulation effects on external and internal auditory hallucinations of schizophrenia.
Acute stress increases risky decisions and dampens prefrontal activation among adolescent boys.
Adaptive Adolescent Flexibility: Neurodevelopment of Decision-making and Learning in a Risky Context.
Adaptive Engagement of Cognitive Control in Context-Dependent Decision Making.
Adaptive independent vector analysis for multi-subject complex-valued fMRI data.
Adaptive working memory strategy training in early Alzheimer's disease: randomised controlled trial.
Addressing reverse inference in psychiatric neuroimaging: Meta-analyses of task-related brain activation in common mental disorders.
Admission Brain Cortical Volume: An Independent Determinant of Poststroke Cognitive Vulnerability.
Adolescent neural response to reward is related to participant sex and task motivation.
Adolescents with Developmental Dyscalculia Do Not Have a Generalized Magnitude Deficit - Processing of Discrete and Continuous Magnitudes.
Advances in functional brain imaging technology and developmental neuro-psychology: their applications in the Jungian analytic domain.
Aerobic exercise promotes executive functions and impacts functional neural activity among older adults with vascular cognitive impairment.
Aerobic fitness, hippocampal viscoelasticity, and relational memory performance.
Age differences in the motor control of speech: An fMRI study of healthy aging.
Age-dependent and -independent changes in attention-deficit/hyperactivity disorder (ADHD) during spatial working memory performance.
Age-dependent changes in task-based modular organization of the human brain.
Age-related alterations in functional connectivity patterns during working memory encoding of emotional items.
Age-related individual variability in memory performance is associated with amygdala-hippocampal circuit function and emotional pattern separation.
Age-related reduction of BOLD modulation to cognitive difficulty predicts poorer task accuracy and poorer fluid reasoning ability.
Age-Related Reversals in Neural Recruitment across Memory Retrieval Phases.
Age-related variance in decisions under ambiguity is explained by changes in reasoning, executive functions, and decision-making under risk.
Aging and the Resting State: Is Cognition Obsolete?
Almeria spatial memory recognition test (ASMRT): Gender differences emerged in a new passive spatial task.
Alterations in functional brain networks associated with loss-chasing in gambling disorder and cocaine-use disorder.
Alterations in visual cortical activation and connectivity with prefrontal cortex during working memory updating in major depressive disorder.
Altered activation of the ventral striatum under performance-related observation in social anxiety disorder.
Altered Brain Activity in Unipolar Depression Revisited: Meta-analyses of Neuroimaging Studies.
Altered brain connectivity in patients with schizophrenia is consistent across cognitive contexts.
Altered brain correlates of response inhibition and error processing in females with obesity and sweet food addiction: A functional magnetic imaging study.
Altered dynamics of brain connectivity in major depressive disorder at-rest and during task performance.
Altered functional brain connectivity in patients with visually induced dizziness.
Altered functional connectivity in brain networks underlying self-referential processing in delusions of reference in schizophrenia.
Altered neural mechanisms of cognitive control in patients with primary progressive multiple sclerosis: An effective connectivity study.
Altered resting-state hippocampal functional networks associated with chemotherapy-induced prospective memory impairment in breast cancer survivors.
Altered segregation between task-positive and task-negative regions in mild traumatic brain injury.
Altered task-specific deactivation in the default mode network depends on valence in patients with major depressive disorder.
Altered time course of amygdala activation during speech anticipation in social anxiety disorder.
Amygdala and dlPFC abnormalities, with aberrant connectivity and habituation in response to emotional stimuli in females with BPD.
Amygdala functional connectivity is associated with locus of control in the context of cognitive aging.
Amygdala-prefrontal cortical functional connectivity during implicit emotion processing differentiates youth with bipolar spectrum from youth with externalizing disorders.
Amyloid-Beta Deposition is Associated with Increased Medial Temporal Lobe Activation during Memory Encoding in the Cognitively Normal Elderly.
An approach to studying the neural correlates of reserve.
An approach to the simultaneous quantitative analysis of metabolites in table wines by (1)H NMR self-constructed three-dimensional spectra.
An energy-efficient intrinsic functional organization of human working memory: A resting-state functional connectivity study.
An event-related potential investigation of pattern separation and pattern completion processes.
An fMRI and effective connectivity study investigating miss errors during advice utilization from human and machine agents.
An fMRI investigation of the relationship between future imagination and cognitive flexibility.
Angular default mode network connectivity across working memory load.
Anomalous network architecture of the resting brain in children who stutter.
Anomalous prefrontal-limbic activation and connectivity in youth at high-risk for bipolar disorder.
Anterior Temporal Lobe Tracks the Formation of Prejudice.
Anterolateral Entorhinal Cortex Volume Predicted by Altered Intra-Item Configural Processing.
Anxiety modulates the relation between attention-deficit/hyperactivity disorder severity and working memory-related brain activity.
Anything goes? Regulation of the neural processes underlying response inhibition in TBI patients.
APOE moderates compensatory recruitment of neuronal resources during working memory processing in healthy older adults.
Are friends really the family we choose? Local variations of hypothalamus activity when viewing personally known faces.
Are you able not to react to what you hear? Inhibition behavior measured with an auditory Go/NoGo paradigm.
Arrhythmogenic right ventricular dysplasia: Atypical clinical presentation.
Association between abnormal brain functional connectivity in children and psychopathology: A study based on graph theory and machine learning.
Association Between Baseline Corticothalamic-Mediated Inhibitory Control and Smoking Relapse Vulnerability.
Association between habenula dysfunction and motivational symptoms in unmedicated major depressive disorder.
Association between neural reactivity and startle reactivity to uncertain threat in two independent samples.
Association Between Reward Reactivity and Drug Use Severity is Substance Dependent: Preliminary Evidence From the Human Connectome Project.
Association of Elevated Reward Prediction Error Response With Weight Gain in Adolescent Anorexia Nervosa.
Association of functional genetic variation in PP2A with prefrontal working memory processing.
Association of Neural and Emotional Impacts of Reward Prediction Errors With Major Depression.
Association of Obstructive Sleep Apnea with Episodic Memory and Cerebral Microvascular Pathology: A Preliminary Study.
Associations Between Behavioral and Neural Correlates of Inhibitory Control and Amphetamine Reward Sensitivity.
Associations between psychopathic traits and brain activity during instructed false responding.
Associations between reaction time measures and white matter hyperintensities in very old age.
Associations between schizotypy and cerebral laterality.
Attempts at memory control induce dysfunctional brain activation profiles in Generalized Anxiety Disorder: An exploratory fMRI study.
Attention bias in older women with remitted depression is associated with enhanced amygdala activity and functional connectivity.
Attention reorganizes connectivity across networks in a frequency specific manner.
Attention to Multiple Objects Facilitates Their Integration in Prefrontal and Parietal Cortex.
Attentional bias scores in patients with depression and effects of age: a controlled, eye-tracking study.
Attentional deployment impacts neural response to regret.
Attentional processes, not implicit mentalizing, mediate performance in a perspective-taking task: Evidence from stimulation of the temporoparietal junction.
Attenuation of Frontostriatal Connectivity During Reward Processing Predicts Response to Psychotherapy in Major Depressive Disorder.
Atypical activation of action-semantic network in adolescents with autism spectrum disorder.
Auditory and visual connectivity gradients in frontoparietal cortex.
Auditory, Visual and Audiovisual Speech Processing Streams in Superior Temporal Sulcus.
Automatic numerical-spatial association in synaesthesia: An fMRI investigation.
Automatic Recognition of fMRI-derived Functional Networks using 3D Convolutional Neural Networks.
Aversive smell associations shape social judgment.
Avoiding boredom: Caudate and insula activity reflects boredom-elicited purchase bias.
AxonPacking: An Open-Source Software to Simulate Arrangements of Axons in White Matter.
Basic taste processing recruits bilateral anteroventral and middle dorsal insulae: An activation likelihood estimation meta-analysis of fMRI studies.
Behavioral and neural correlates of disrupted orienting attention in posttraumatic stress disorder.
Behavioral and Neural Responses to Infant and Adult Tears: The Impact of Maternal Love Withdrawal.
Behavioral and Neural Sustained Attention Deficits in Disruptive Mood Dysregulation Disorder and Attention-Deficit/Hyperactivity Disorder.
Behavioural and neural evidence for the impact of fluency context on conscious memory.
Beneficial neurocognitive effects of transcranial laser in older adults.
Beyond negative valence: 2-week administration of a serotonergic antidepressant enhances both reward and effort learning signals.
Bilateral recruitment of prefrontal cortex in working memory is associated with task demand but not with age.
Bilateral Rolandic operculum processing underlying heartbeat awareness reflects changes in bodily self-consciousness.
Biochemical, physiological and clinical effects of l-methylfolate in schizophrenia: a randomized controlled trial.
Biophysical and neural basis of resting state functional connectivity: Evidence from non-human primates.
Blunted neural response to anticipation, effort and consummation of reward and aversion in adolescents with depression symptomatology.
BOLD activation of the ventromedial prefrontal cortex in patients with late life depression and comparison participants.
Bottom-up and top-down computations in word- and face-selective cortex.
Brain activation to task-irrelevant disorder-related threat in social anxiety disorder: The impact of symptom severity.
Brain activity and infant attachment history in young men during loss and reward processing.
Brain Activity and Network Interactions Linked to Valence-Related Differences in the Impact of Emotional Distraction.
Brain activity associated with selective attention, divided attention and distraction.
Brain Activity in Patients With Adductor Spasmodic Dysphonia Detected by Functional Magnetic Resonance Imaging.
Brain activity in the right-frontal pole and lateral occipital cortex predicts successful post-operatory outcome after surgery for anterior glenoumeral instability.
Brain activity related to working memory for temporal order and object information.
Brain activity, regional gray matter loss, and decision-making in multiple sclerosis.
Brain changes following four weeks of unimanual motor training: Evidence from fMRI-guided diffusion MRI tractography.
Brain connectivity changes occurring following cognitive behavioural therapy for psychosis predict long-term recovery.
Brain connectivity dynamics during social interaction reflect social network structure.
Brain electrical activity signatures during performance of the Multisource Interference Task.
Brain Function Is Linked to LDL Cholesterol in Older Adults with Cardiovascular Risk.
Brain functional alterations in Type 2 Diabetes - A systematic review of fMRI studies.
Brain lesion correlates of fatigue in individuals with traumatic brain injury.
Brain Mechanisms Underlying Reactive Aggression in Borderline Personality Disorder-Sex Matters.
Brain Modularity Mediates the Relation between Task Complexity and Performance.
Brain MRI data in Chinese dyslexic children performing an auditory rhyming judgment task.
Brain network dysfunction in youth with obsessive-compulsive disorder induced by simple uni-manual behavior: The role of the dorsal anterior cingulate cortex.
Brain processes in women and men in response to emotive sounds.
Brain regions that show repetition suppression and enhancement: A meta-analysis of 137 neuroimaging experiments.
Brain responses to biological motion predict treatment outcome in young adults with autism receiving Virtual Reality Social Cognition Training: Preliminary findings.
Brain substrates of social decision-making in dual diagnosis: cocaine dependence and personality disorders.
Brain white matter changes in CPAP-treated obstructive sleep apnea patients with residual sleepiness.
Brain-derived neurotrophic factor Val(66)Met genotype and ovarian steroids interactively modulate working memory-related hippocampal function in women: a multimodal neuroimaging study.
Brain-derived neurotrophic factor Val66Met genotype modulates amygdala habituation.
Bupropion for the treatment of apathy in Huntington's disease: A multicenter, randomised, double-blind, placebo-controlled, prospective crossover trial.
Caffeine impact on working memory-related network activation patterns in early stages of cognitive decline.
Can brain state be manipulated to emphasize individual differences in functional connectivity?
Can Pornography be Addictive? An fMRI Study of Men Seeking Treatment for Problematic Pornography Use.
Categorical learning revealed in activity pattern of left fusiform cortex.
Category learning in Alzheimer's disease and normal cognitive aging depends on initial experience of feature variability.
Cerebellar function and ischemic brain lesions in migraine patients from the general population.
Cerebellar tDCS Modulates Neural Circuits during Semantic Prediction: A Combined tDCS-fMRI Study.
Cerebral compensation during motor function in Friedreich ataxia: The IMAGE-FRDA study.
Change-point detection of cognitive states across multiple trials in functional neuroimaging.
Changed crossmodal functional connectivity in older adults with hearing loss.
Changes in brain activation in breast cancer patients depend on cognitive domain and treatment type.
Changes in brain activity following intensive voice treatment in children with cerebral palsy.
Changes in Cortical Activation Patterns in Language Areas following an Aerobic Exercise Intervention in Older Adults.
Changes in fMRI activation in anterior hippocampus and motor cortex during memory retrieval after an intense exercise intervention.
Changes in Hemodynamic Response Patterns in Motor Cortices Measured by Task-Based Functional Magnetic Resonance Imaging in Patients With Moyamoya Disease.
Changes in intrinsic functional connectivity and group relevant salience: The case of sport rivalry.
Changes in resting-state connectivity in musicians with embouchure dystonia.
Characterization of high-resolution Gradient Echo and Spin Echo EPI for fMRI in the human visual cortex at 7T.
Characterizing Articulation in Apraxic Speech Using Real-Time Magnetic Resonance Imaging.
Chemosensory danger detection in the human brain: Body odor communicating aggression modulates limbic system activation.
Childhood poverty is associated with altered hippocampal function and visuospatial memory in adulthood.
Childhood trauma and emotional processing circuits in schizophrenia: A functional connectivity study.
Childhood trauma-related alterations in brain function during a Theory-of-Mind task in schizophrenia.
Children who stutter show reduced action-related activity in the rostral cingulate zone.
Children with ADHD symptoms show decreased activity in ventral striatum during the anticipation of reward, irrespective of ADHD diagnosis.
Children's head motion during fMRI tasks is heritable and stable over time.
Chronic antiepileptic drug use and functional network efficiency: A functional magnetic resonance imaging study.
Chronic peer victimization heightens neural sensitivity to risk taking.
Cingulo-opercular activity affects incidental memory encoding for speech in noise.
Clinical Manifestations and Outcomes in Surgically Managed Gartner Duct Cysts.
Clinical utility of resting-state functional connectivity magnetic resonance imaging for mood and cognitive disorders.
Clinically silent Alzheimer's and vascular pathologies influence brain networks supporting executive function in healthy older adults.
Co-Variation of Peripheral Levels of miR-1202 and Brain Activity and Connectivity During Antidepressant Treatment.
Cocaine addiction is associated with abnormal prefrontal function, increased striatal connectivity and sensitivity to monetary incentives, and decreased connectivity outside the human reward circuit.
Cocaine and HIV are independently associated with neural activation in response to gain and loss valuation during economic risky choice.
Cocaine dependence modulates the effect of HIV infection on brain activation during intertemporal decision making.
Cognitive control during sentence generation.
Cognitive Control Modulates Effects of Episodic Simulation on Delay Discounting in Aging.
Cognitive Control Structures in the Imitation Learning of Spatial Sequences and Rhythms-An fMRI Study.
Cognitive control, attention, and the other race effect in memory.
Cognitive dysfunction and symptom burden in women treated for breast cancer: a prospective behavioral and fMRI analysis.
Cognitive Efficiency in Alzheimer's Disease is Associated with Increased Occipital Connectivity.
Cognitive manipulation of brain electric microstates.
Cognitive persistence: Development and validation of a novel measure from the Wisconsin Card Sorting Test.
Cognitive workload across the spectrum of cognitive impairments: A systematic review of physiological measures.
Cognitive-motor dual-task interference: A systematic review of neural correlates.
Common and differential brain abnormalities in gambling disorder subtypes based on risk attitude.
Common and specific neural correlates underlying the spatial congruency effect induced by the egocentric and allocentric reference frame.
Common Neural Representations for Visually Guided Reorientation and Spatial Imagery.
Comparative effects of methylphenidate, modafinil and MDMA on response inhibition neural networks in healthy subjects.
Comparative functional neuroanatomy between implicit and explicit memory tasks under negative emotional condition in schizophrenia.
Comparing diffuse optical tomography and functional magnetic resonance imaging signals during a cognitive task: pilot study.
Comparing functional MRI protocols for small, iron-rich basal ganglia nuclei such as the subthalamic nucleus at 7 T and 3 T.
Comparison of Functional Connectivity Estimated from Concatenated Task-State Data from Block-Design Paradigm with That of Continuous Task.
Comparison of group-level, source localized activity for simultaneous functional near-infrared spectroscopy-magnetoencephalography and simultaneous fNIRS-fMRI during parametric median nerve stimulation.
Comparison of neural substrates of temporal discounting between youth with autism spectrum disorder and with obsessive-compulsive disorder.
Compensatory functional reorganization may precede hypertension-related brain damage and cognitive decline: a functional magnetic resonance imaging study.
Computer-assisted delineation of cerebral infarct from diffusion-weighted MRI using Gaussian mixture model.
Computerized cognitive training for children with neurofibromatosis type 1: A pilot resting-state fMRI study.
Computing the Social Brain Connectome Across Systems and States.
Conflict-related dorsomedial frontal cortex activation during healthy food decisions is associated with increased cravings for high-fat foods.
Connectivity-based parcellation reveals distinct cortico-striatal connectivity fingerprints in Autism Spectrum Disorder.
Contextual effects on cognitive control and BOLD activation in single versus mixed saccade tasks.
Contextual exclusion processing: an fMRI study of rejection in a performance-related context.
Contribution of fronto-striatal regions to emotional valence and repetition under cognitive conflict.
Contributions of self-report and performance-based individual differences measures of social cognitive ability to large-scale neural network functioning.
Converging effects of diverse treatment modalities on frontal cortex in schizophrenia: A review of longitudinal functional magnetic resonance imaging studies.
Coronary Artery Anomalies: Diagnosis and Classification based on Cardiac CT and MRI (CMR) - from ALCAPA to Anomalies of Termination.
Corpus callosum atrophy as a marker of clinically meaningful cognitive decline in secondary progressive multiple sclerosis. Impact on employment status.
Correspondence between evoked and intrinsic functional brain network configurations.
Correspondent Functional Topography of the Human Left Inferior Parietal Lobule at Rest and Under Task Revealed Using Resting-State fMRI and Coactivation Based Parcellation.
Corrigendum to "Lateralization of cervical spinal cord activity during an isometric upper extremity motor task with functional magnetic resonance imaging" [NeuroImage 125 (2016) 233-43].
Cortical and subcortical coordination of visual spatial attention revealed by simultaneous EEG-fMRI recording.
Cortical Circuit for Binding Object Identity and Location During Multiple-Object Tracking.
Cortical grey matter content is associated with both age and bimanual performance, but is not observed to mediate age-related behavioural decline.
Cortical interactions during the resolution of information processing demands in autism spectrum disorders.
Cortical Networks Involved in Memory for Temporal Order.
Cortical representation of facial and tongue movements: aÂ task functional magnetic resonance imaging study.
Cortical surface-based threshold-free cluster enhancement and cortexwise mediation.
Cortical thickness increases after simultaneous interpretation training.
Cortical Thickness of Functionally Defined Visual Areas in Schizophrenia and Bipolar Disorder.
Cortical thickness of neural substrates supporting cognitive empathy in individuals with schizophrenia.
Coupling between spontaneous pupillary fluctuations and brain activity relates to inattentiveness.
Cross-modal representation of spoken and written word meaning in left pars triangularis.
Cultural differences and similarities in beliefs, practices, and neural mechanisms of emotion regulation.
CYP2A6 Genetic Variation Alters Striatal-Cingulate Circuits, Network Hubs, and Executive Processing in Smokers.
Damage to right medial temporal structures disrupts the capacity for scene construction-a case study.
Data-Driven Extraction of a Nested Model of Human Brain Function.
Deciphering human motion to discriminate social interactions: a developmental neuroimaging study.
Decision ambiguity is mediated by a late positive potential originating from cingulate cortex.
Decision-making performance in Parkinson's disease correlates with lateral orbitofrontal volume.
Decoded fMRI neurofeedback can induce bidirectional confidence changes within single participants.
Decoding levels of representation in reading: AÂ representational similarity approach.
Decoding Movement Goals from the Fronto-Parietal Reach Network.
Decoding negative affect personality trait from patterns of brain activation to threat stimuli.
Decoding the encoding of functional brain networks: An fMRI classification comparison of non-negative matrix factorization (NMF), independent component analysis (ICA), and sparse coding algorithms.
Decoding the infant mind: Multivariate pattern analysis (MVPA) using fNIRS.
Decoding versus comprehension": Brain responses underlying reading comprehension in children with autism.
Decoupling of large-scale brain networks supports the consolidation of durable episodic memories.
Decreased Cingulate Cortex activation during cognitive control processing in bipolar disorder.
Decreased integration and information capacity in stroke measured by whole brain models of resting state activity.
Decreased prefrontal functional brain response during memory testing in women with Cushing's syndrome in remission.
DeepNAT: Deep convolutional neural network for segmenting neuroanatomy.
Default mode and task-positive networks connectivity during the N-Back task in remitted depressed patients with or without emotional residual symptoms.
Default mode network deactivation during emotion processing predicts early antidepressant response.
Default mode network deactivation during odor-visual association.
Default mode network deactivation to smoking cue relative to food cue predicts treatment outcome in nicotine use disorder.
Defining the Neural Substrate of the Adult Outcome of Childhood ADHD: A Multimodal Neuroimaging Study of Response Inhibition.
Degradation of cortical representations during encoding following sleep deprivation.
Denoising spinal cord fMRI data: Approaches to acquisition and analysis.
Depression alters maternal extended amygdala response and functional connectivity during distress signals in attachment relationship.
Design of a Magnetic Resonance Imaging Guided Magnetically Actuated Steerable Catheter.
Detecting Anatomical Landmarks From Limited Medical Imaging Data Using Two-Stage Task-Oriented Deep Neural Networks.
Determination of Isthmocele Using a Foley Catheter During Laparoscopic Repair of Cesarean Scar Defect.
Development and Reliability of the OMERACT Thumb Base Osteoarthritis Magnetic Resonance Imaging Scoring System.
Development, Initial Testing and Challenges of an Ecologically Valid Reward Prediction Error FMRI Task for Alcoholism.
Diffeomorphic functional brain surface alignment: Functional demons.
Differences in neural and cognitive response to emotional faces in middle-aged dizygotic twins at familial risk of depression.
Differences in neural response to extinction recall in young adults with or without history of behavioral inhibition.
Differences in neural responses to reward and punishment processing between anorexia nervosa subtypes: An fMRI study.
Different activity patterns for action and language within their shared neural areas: An fMRI study on action observation and language phonology.
Differential Abnormal Pattern of Anterior Cingulate Gyrus Activation in Unipolar and Bipolar Depression: an fMRI and Pattern Classification Approach.
Differential Aging Trajectories of Modulation of Activation to Cognitive Challenge in APOE Îµ4 Groups: Reduced Modulation Predicts Poorer Cognitive Performance.
Differential Effects of Encoding Instructions on Brain Activity Patterns of Item and Associative Memory.
Differential failure to deactivate the default mode network in unipolar and bipolar depression.
Differential processing of the direction and focus of expansion of optic flow stimuli in areas MST and V3A of the human visual cortex.
Differential Recruitment of Brain Regions During Response Inhibition in Children Prenatally Exposed to Alcohol.
Differential responses of the dorsomedial prefrontal cortex and right posterior superior temporal sulcus to spontaneous mentalizing.
Differential white matter involvement associated with distinct visuospatial deficits after right hemisphere stroke.
Differentiating emotional processing and attention in psychopathy with functional neuroimaging.
Differentiating Simple Hepatic Cysts from Mucinous Cystic Neoplasms: Radiological Features, Cyst Fluid Tumour Marker Analysis and Multidisciplinary Team Outcomes.
Diminished motor imagery capability in adults with motor impairment: an fMRI mental rotation study.
Disassociation between brain activation and executive function in fragile X premutation females.
Disentangling subgroups of participants recruiting shared as well as different brain regions for the execution of the verb generation task: A data-driven fMRI study.
Disrupted Brain Activation and Deactivation Pattern during Semantic Verbal Fluency Task in Patients with Major Depression.
Disrupted habenula function in major depression.
Disrupted neural activity patterns to novelty and effort in young adult APOE-e4 carriers performing a subsequent memory task.
Disruption in cerebellar and basal ganglia networks during a visuospatial task in cervical dystonia.
Disruption of amygdala-entorhinal-hippocampal network in late-life depression.
Disruption of Reward Processing in Addiction : An Image-Based Meta-analysis of Functional Magnetic Resonance Imaging Studies.
Dissociable neural processes during risky decision-making in individuals with Internet-gaming disorder.
Dissociable profiles of generalization/discrimination in the human hippocampus during associative retrieval.
Distinct effects of childhood ADHD and cannabis use on brain functional architecture in young adults.
Distinct neural processes support post-success and post-error slowing in the stop signal task.
Distinct Roles of Dopamine Receptors in the Lateral Thalamus in a Rat Model of Decisional Impulsivity.
Distractor-resistant Short-Term Memory Is Supported by Transient Changes in Neural Stimulus Representations.
Distributed patterns of occipito-parietal functional connectivity predict the precision of visual working memory.
Distributed representation of context by intrinsic subnetworks in prefrontal cortex.
Divergent functional connectivity during attentional processing in Lewy body dementia and Alzheimer's disease.
Do alcohol-dependent patients show different neural activation during response inhibition than healthy controls in an alcohol-related fMRI go/no-go-task?
Docosahexaenoic acid biostatus is associated with event-related functional connectivity in cortical attention networks of typically developing children.
Does efavirenz replacement improve neurological function in treated HIV infection?
Does sleep benefit memory consolidation in children with focal epilepsy?
Dopamine depletion impairs gait automaticity by altering cortico-striatal and cerebellar processing in Parkinson's disease.
Dopamine Modulates Adaptive Prediction Error Coding in the Human Midbrain and Striatum.
Dopaminergic activity and altered reward modulation in anorexia nervosa-insight from multimodal imaging.
Dopaminergic Enhancement of Striatal Response to Reward in Major Depression.
Dorsal Anterior Cingulate, Medial Superior Frontal Cortex, and Anterior Insula Show Performance Reporting-Related Late Task Control Signals.
Dorso-medial and ventro-lateral functional specialization of the human retrosplenial complex in spatial updating and orienting.
Doubling down: increased risk-taking behavior following a loss by individuals with cocaine use disorder is associated with striatal and anterior cingulate dysfunction.
Dynamic changes of resting state connectivity related to the acquisition of a lexico-semantic skill.
Dynamic Interaction between Reinforcement Learning and Attention in Multidimensional Environments.
Dynamic modulation of decision biases by brainstem arousal systems.
Dynamic spatiotemporal variability of alpha-BOLD relationships during the resting-state and task-evoked responses.
Early adversity and brain response to faces in young adulthood.
Early bilingualism, language attainment, and brain development.
EEG and fMRI agree: Mental arithmetic is the easiest form of imagery to detect.
Effect of sequential comparison on active processing of sound duration.
Effect of topiramate and zonisamide on fMRI cognitive networks.
Effects of Alcohol Dependence Severity on Neural Correlates of Delay Discounting.
Effects of alexithymia and empathy on the neural processing of social and monetary rewards.
Effects of behavioural activation on the neural basis of other perspective self-referential processing in subthreshold depression: a functional magnetic resonance imaging study.
Effects of childhood trauma on working memory in affective and non-affective psychotic disorders.
Effects of dorsolateral prefrontal cortex lesion on motor habit and performance assessed with manual grasping and control of force in macaque monkeys.
Effects of levodopa on corticostriatal circuits supporting working memory in Parkinson's disease.
Effects of low frequency rTMS treatment on brain networks for inner speech in patients with schizophrenia and auditory verbal hallucinations.
Effects of Oxytocin and Vasopressin on Preferential Brain Responses to Negative Social Feedback.
Effects of Selective Serotonin Reuptake Inhibitors on Interregional Relation of Serotonin Transporter Availability in Major Depression.
Effects of Sildenafil on Cerebrovascular Reactivity in Patients with Becker Muscular Dystrophy.
Effects of Transcranial Direct Current Stimulation on Neural Network Structure in Young and Older Adults.
Effort-Based Reinforcement Processing and Functional Connectivity Underlying Amotivation in Medicated Patients with Depression and Schizophrenia.
Effortful control and resting state networks: A longitudinal EEG study.
Electrical Stimulation Reduces Smokers' Craving by Modulating the Coupling between Dorsal Lateral Prefrontal Cortex and Parahippocampal Gyrus.
Emotion regulation related neural predictors of cognitive behavioral therapy response in social anxiety disorder.
Emotional conflict processing in adolescent chronic fatigue syndrome: A pilot study using functional magnetic resonance imaging.
Empathy and aversion: the neural signature of mentalizing in Tourette syndrome.
Empirical validation of directed functional connectivity.
Enhanced Functional Connectivity between the Bilateral Primary Motor Cortices after Acupuncture at Yanglingquan (GB34) in Right-Hemispheric Subcortical Stroke Patients: A Resting-State fMRI Study.
Enhanced neural activation with blueberry supplementation in mild cognitive impairment.
Enhancing Effects of NMDA-Receptor Blockade on Extinction Learning and Related Brain Activation Are Modulated by BMI.
Episodic Memory Retrieval Benefits from a Less Modular Brain Network Organization.
Estimating direction in brain-behavior interactions: Proactive and reactive brain states in driving.
EULAR recommendations for the use of imaging in the clinical management of peripheral joint osteoarthritis.
Evidence for cognitive resource imbalance in adolescents with narcolepsy.
Evidence of cortical reorganization of language networks after stroke with subacute Broca's aphasia: a blood oxygenation level dependent-functional magnetic resonance imaging study.
Excitation and inhibition in anterior cingulate predict use of past experiences.
Executive Network Activation is Linked to Walking Speed in Older Adults: Functional MRI and TCD Ultrasound Evidence From the MOBILIZE Boston Study.
Expectation influences the interruptive function of pain: Behavioural and neural findings.
Experience-dependent modulation of alpha and beta during action observation and motor imagery.
Experimental manipulation of infant temperament affects amygdala functional connectivity.
Exploration and Identification of Cortico-Cerebellar-Brainstem Closed Loop During a Motivational-Motor Task: an fMRI Study.
Exploring connectivity with large-scale Granger causality on resting-state functional MRI.
Exploring Emotion Regulation in Juveniles Who Have Sexually Offended: An fMRI Study.
Exploring Neural Efficiency in Multiple Sclerosis Patients during the Symbol Digit Modalities Test: A Functional Magnetic Resonance Imaging Study.
Extendable supervised dictionary learning for exploring diverse and concurrent brain activities in task-based fMRI.
Externalizing behavior severity in youths with callous-unemotional traits corresponds to patterns of amygdala activity and connectivity during judgments of causing fear.
Externally induced frontoparietal synchronization modulates network dynamics and enhances working memory performance.
Face processing in adolescents with positive and negative threat bias.
Face-name association task reveals memory networks in patients with left and right hippocampal sclerosis.
Failure to retreat: Blunted sensitivity to negative feedback supports risky behavior in adolescents.
Family history and APOE4 risk for Alzheimer's disease impact the neural correlates of episodic memory by early midlife.
Fast and robust brain tumor segmentation using level set method with multiple image information.
Fast and robust multimodal image registration using a local derivative pattern.
Fast Bayesian whole-brain fMRI analysis with spatial 3D priors.
Fast left ventricle tracking using localized anatomical affine optical flow.
Faster phonological processing and right occipito-temporal coupling in deaf adults signal poor cochlear implant outcome.
Fear Spreading Across Senses: Visual Emotional Events Alter Cortical Responses to Touch, Audition, and Vision.
Feature-selective Attention in Frontoparietal Cortex: Multivoxel Codes Adjust to Prioritize Task-relevant Information.
Fine Motor Skill Mediates Visual Memory Ability with Microstructural Neuro-correlates in Cerebellar Peduncles in Prematurely Born Adolescents.
Fine Subdivisions of the Semantic Network Supporting Social and Sensory-Motor Semantic Processing.
Fixed versus mixed RSA:?Explaining visual representations by fixed and mixed feature sets from shallow and deep computational models.
Fluctuations of Attentional Networks and Default Mode Network during the Resting State Reflect Variations in Cognitive States: Evidence from a Novel Resting-state Experience Sampling Method.
FMRI activity during associative encoding is correlated with cardiorespiratory fitness and source memory performance in older adults.
fMRI characterisation of widespread brain networks relevant for behavioural variability in fine hand motor control with and without visual feedback.
FMRI Clustering in AFNI: False-Positive Rates Redux.
fMRI investigation of working memory in adolescents with surgically treated congenital heart disease.
fMRI Mapping of Brain Activity Associated with the Vocal Production of Consonant and Dissonant Intervals.
fMRI Neurofeedback Training for Increasing Anterior Cingulate Cortex Activation in Adult Attention Deficit Hyperactivity Disorder. An Exploratory Randomized, Single-Blinded Study.
fMRI single trial discovery of spatio-temporal brain activity patterns.
Frequency and Chunking in Derived Words: A Parametric fMRI Study.
Frequency-specific electrophysiologic correlates of resting state fMRI networks.
From "rest" to language task: Task activation selects and prunes from broader resting-state network.
Frontal Hypoactivation During a Working Memory Task in Children With 22q11 Deletion Syndrome.
Fronto-striatal network activation leads to less fatigue in multiple sclerosis.
Frontolimbic functioning during threat-related attention: Relations to early behavioral inhibition and anxiety in children.
Frontoparietal activation during visual conjunction search: Effects of bottom-up guidance and adult age.
Frontostriatal Contribution to the Interplay of Flexibility and Stability in Serial Prediction.
Fully automated segmentation of whole breast using dynamic programming in dynamic contrast enhanced MR images.
Fully automated subchondral bone segmentation from knee MR images: Data from the Osteoarthritis Initiative.
Fully-automatic left ventricular segmentation from long-axis cardiac cine MR scans.
Functional activity of the sensorimotor cortex and cerebellum relates to cervical dystonia symptoms.
Functional brain alterations during self-reference processing in adolescents with sexual abuse-related post-traumatic stress disorder: A preliminary report.
Functional brain imaging of walking while talking - An fNIRS study.
Functional brain networks during picture encoding and recognition in different odor contexts.
Functional connectivity between prefrontal and parietal cortex drives visuo-spatial attention shifts.
Functional connectivity decreases in autism in emotion, self, and face circuits identified by Knowledge-based Enrichment Analysis.
Functional connectivity in amygdalar-sensory/(pre)motor networks at rest: new evidence from the Human Connectome Project.
Functional Connectivity in Frontoparietal Network: Indicator of Preoperative Cognitive Function and Cognitive Outcome Following Surgery in Patients with Glioma.
Functional connectivity in resting state as a phonemic fluency ability measure.
Functional connectivity networks for preoperative brain mapping in neurosurgery.
Functional connectivity when detecting rare visual targets in schizophrenia.
Functional Connectivity Within and Between Intrinsic Networks Correlates with Trait Mind Wandering.
Functional density and edge maps: Characterizing functional architecture in individuals and improving cross-subject registration.
Functional Evidence for Memory Stabilization in Sensorimotor Adaptation: A 24-h Resting-State fMRI Study.
Functional Imaging of Audio-Visual Selective Attention in Monkeys and Humans: How do Lapses in Monkey Performance Affect Cross-Species Correspondences?
Functional insights into aberrant brain responses and integration in patients with lifelong premature ejaculation.
Functional Laterality of Task-Evoked Activation in Sensorimotor Cortex of Preterm Infants: An Optimized 3 T fMRI Study Employing a Customized Neonatal Head Coil.
Functional magnetic resonance imaging correlates of emotion recognition and voluntary attentional regulation in depression: A generalized psycho-physiological interaction study.
Functional magnetic resonance imaging data of incremental increases in visuo-spatial difficulty in an adult lifespan sample.
Functional magnetic resonance imaging response as an early biomarker of cognitive decline in elderly patients with metabolic syndrome.
Functional magnetic resonance imaging responses in CADASIL.
Functional Magnetic Resonance Imaging to Assess the Neurobehavioral Impact of Dysphotopsia with Multifocal Intraocular Lenses.
Functional modulation of contralateral bias in early and object-selective areas after stroke of the occipital ventral cortices.
Functional neuroanatomy associated with the interaction between emotion and cognition in explicit memory tasks in patients with generalized anxiety disorder.
Functional neuroimaging findings in healthy middle-aged adults at risk of Alzheimer's disease.
Functional neuroimaging of sex differences in autobiographical memory recall in depression.
Functional organization of the language network in three- and six-year-old children.
Functional Sensitivity of 2D Simultaneous Multi-Slice Echo-Planar Imaging: Effects of Acceleration on g-factor and Physiological Noise.
Functional Similarity of Medial Superior Parietal Areas for Shift-Selective Attention Signals in Humans and Monkeys.
Further support for association between GWAS variant for positive emotion and reward systems.
Fusing multiple neuroimaging modalities to assess group differences in perception-action coupling.
GABRB1 Single Nucleotide Polymorphism Associated with Altered Brain Responses (but not Performance) during Measures of Impulsivity and Reward Sensitivity in Human Adolescents.
Gaming is related to enhanced working memory performance and task-related cortical activity.
Gaussian process based independent analysis for temporal source separation in fMRI.
Getting a grip on reality: Grasping movements directed to real objects and images rely on dissociable neural representations.
Global cerebral ischemia in rats leads to amnesia due to selective neuronal death followed by astroglial scar formation in the CA1 layer.
Global signal regression acts as a temporal downweighting process in resting-state fMRI.
Glucocorticoid Administration Improves Aberrant Fear-Processing Networks in Spider Phobia.
Health interest modulates brain reward responses to a perceived low-caloric beverage in females.
Hemispheric asymmetries in dorsal language pathway white-matter tracts: A magnetic resonance imaging tractography and functional magnetic resonance imaging study.
Hemispheric asymmetries in the transition from action preparation to execution.
Hemispheric language organization after congenital left brain lesions: A comparison between functional transcranial Doppler and functional MRI.
Here Comes Trouble: Prestimulus Brain Activity Predicts Enhanced Perception of Threat.
Hick-Hyman Law is Mediated by the Cognitive Control Network in the Brain.
Hierarchically organized medial frontal cortex-basal ganglia loops selectively control task- and response-selection.
High cardiorespiratory fitness in early to late middle age preserves the cortical circuitry associated with brain-heart integration during volitional exercise.
High-dose antidepressants affect near-infrared spectroscopy signals: A retrospective study.
Higher interference susceptibility in reaction time task is accompanied by weakened functional dissociation between salience and default mode network.
Hippocampal activation is associated with longitudinal amyloid accumulation and cognitive decline.
Hippocampal Contribution to Context Encoding across Development Is Disrupted following Early-Life Adversity.
Hippocampal Engagement during Recall Depends on Memory Content.
Hippocampal-cortical contributions to strategic exploration during perceptual discrimination.
Hormone therapy at early post-menopause increases cognitive control-related prefrontal activity.
How Configural Is the Configural Superiority Effect? A Neuroimaging Investigation of Emergent Features in Visual Cortex.
How does first language (L1) influence second language (L2) reading in the brain? Evidence from Korean-English and Chinese-English bilinguals.
How embarrassing! The behavioral and neural correlates of processing social norm violations.
How people with multiple sclerosis cope with a sustained finger motor task: A behavioural and fMRI study.
How restful is it with all that noise? Comparison of Interleaved silent steady state (ISSS) and conventional imaging in resting-state fMRI.
How specialized are writing-specific brain regions? An fMRI study of writing, drawing and oral spelling.
How task demands shape brain responses to visual food cues.
How the Brain Converts Negative Evaluation into Performance Facilitation.
How the Brain Wants What the Body Needs: The Neural Basis of Positive Alliesthesia.
How white and black bodies are perceived depends on what emotion is expressed.
How working memory enables fluid reasoning.
Human brain mapping: A systematic comparison of parcellation methods for the human cerebral cortex.
Human Exploration of Enclosed Spaces through Echolocation.
Human Genomic Signatures of Brain Oscillations During Memory Encoding.
Human neuroimaging reveals the subcomponents of grasping, reaching and pointing actions.
Human ventromedial prefrontal cortex and the positive affective processing of safety signals.
Hyper-modulation of brain networks by the amygdala among women with Borderline Personality Disorder: Network signatures of affective interference during cognitive processing.
Hyper-responsivity to losses in the anterior insula during economic choice scales with depression severity.
Hypofrontality and Posterior Hyperactivity in Early Schizophrenia: Imaging and Behavior in a Preclinical Model.
Hypothalamic-pituitary-adrenal axis genetic variation and early stress moderates amygdala function.
I can see where you would be: Patterns of fMRI activity reveal imagined landmarks.
Identifying non-toxic doses of manganese for manganese-enhanced magnetic resonance imaging to map brain areas activated by operant behavior in trained rats.
Identifying the neural substrates of intrinsic motivation during task performance.
Identity-Specific Reward Representations in Orbitofrontal Cortex Are Modulated by Selective Devaluation.
Idiosyncratic Patterns of Representational Similarity in Prefrontal Cortex Predict Attentional Performance.
Image Analysis for MRI Based Brain Tumor Detection and Feature Extraction Using Biologically Inspired BWT and SVM.
Image guided surgery versus conventional brain tumor and craniotomy localization.
Imaging decision about whether to benefit self by harming others: Adolescents with conduct and substance problems, with or without callous-unemotionality, or developing typically.
Impaired dual tasking in Parkinson's disease is associated with reduced focusing of cortico-striatal activity.
Impaired engagement of the ventral attention system in neurofibromatosis type 1.
Impaired executive control and reward circuit in Internet gaming addicts under a delay discounting task: independent component analysis.
Impaired Flexible Reward-Based Decision-Making in Binge Eating Disorder: Evidence from Computational Modeling and Functional Neuroimaging.
Impairment of Social Function in Young Females With Recent-Onset Anorexia Nervosa and Recovered Individuals.
Imperfect (de)convolution may introduce spurious psychophysiological interactions and how to avoid it.
Improving labeling efficiency in automatic quality control of MRSI data.
Improving temporal resolution in fMRI using a 3D spiral acquisition and low rank plus sparse (L+S) reconstruction.
Impulsivity and aggression mediate regional brain responses in Borderline Personality Disorder: An fMRI study.
Increase in brain activation due to sub-tasks during driving: fMRI study using new MR-compatible driving simulator.
Increased amygdala reactivity following early life stress: a potential resilience enhancer role.
Increased anterior cingulate cortex response precedes behavioural adaptation in anorexia nervosa.
Increased hippocampal activation in ApoE-4 carriers and non-carriers with amnestic mild cognitive impairment.
Increased recruitment of cognitive control in the presence of traumatic stimuli in complex PTSD.
Increased sensitivity to age-related differences in brain functional connectivity during continuous multiple object tracking compared to resting-state.
Increases in brain activity during social competition predict decreases in working memory performance and later recall.
Increases in Intrinsic Thalamocortical Connectivity and Overall Cognition Following Cognitive Remediation in Chronic Schizophrenia.
Independent functional connectivity networks underpin food and monetary reward sensitivity in excess weight.
Individual differences in functional connectivity during naturalistic viewing conditions.
Individual differences in regulatory focus predict neural response to reward.
Individual Differences in Spontaneous Expressive Suppression Predict Amygdala Responses to Fearful Stimuli: The Role of Suppression Priming.
Individual parcellation of resting fMRI with a group functional connectivity prior.
Individual variation in intentionality in the mind-wandering state is reflected in the integration of the default-mode, fronto-parietal, and limbic networks.
Inflexible Functional Connectivity of the Dorsal Anterior Cingulate Cortex in Adolescent Major Depressive Disorder.
Influence of Familial Risk for Depression on Cortico-Limbic Connectivity During Implicit Emotional Processing.
Influence of visceral interoceptive experience on the brain's response to food images in anorexia nervosa.
Insular and cingulate attenuation during decision making is associated with future transition to stimulant use disorder.
Integrated SSFP for functional brain mapping at 7T with reduced susceptibility artifact.
Interaction between DRD2 variation and sound environment on mood and emotion-related brain activity.
Interaction of language, auditory and memory brain networks in auditory verbal hallucinations.
Interactions between the anterior cingulate-insula network and the fronto-parietal network during perceptual decision-making.
Interictal abnormal fMRI activation of visual areas during a motor task cued by visual stimuli in migraine.
Interictal activity is an important contributor to abnormal intrinsic network connectivity in paediatric focal epilepsy.
Internal and external attention and the default mode network.
Intervendor Differences in the AccuracyÂ ofÂ Detecting Regional FunctionalÂ Abnormalities: A Report From the EACVI-ASE Strain Standardization TaskÂ Force.
Intranasal oxytocin increases neural responses to social reward in post-traumatic stress disorder.
Intrinsic functional connectivity of the central nucleus of the amygdala and bed nucleus of the stria terminalis.
Invalidation of fMRI experiments secondary to neurovascular uncoupling in patients with cerebrovascular disease.
Is the extrastriate body area part of the dorsal visuomotor stream?
Isolated Focal Dystonia as a Disorder of Large-Scale Functional Networks.
Isolating response inhibition in the brain: Parietal versusÂ frontal contribution.
It's all about timing: An electrophysiological examination of feedback-based learning with immediate and delayed feedback.
JIVE integration of imaging and behavioral data.
Joint deformable liver registration and bias field correction for MR-guided HDR brachytherapy.
Kinematics in the brain: unmasking motor control strategies?
Kinetics and Dose Dependency of Intranasal Oxytocin Effects on Amygdala Reactivity.
Language functional MRI and direct cortical stimulation in epilepsy preoperative planning.
Language plasticity after hemispherotomy of the dominant hemisphere in 3 patients: Implication of non-linguistic networks.
Laquinimod has no effects on brain volume or cellular CNS composition in the F1 3xTg-AD/C3H mouse model of Alzheimer's disease.
Large-scale functional neural network correlates of response inhibition: an fMRI meta-analysis.
Large-scale sparse functional networks from resting state fMRI.
Lateralization of language function in epilepsy patients: A high-density scalp-derived event-related potentials (ERP) study.
Learning Non-rigid Deformations for Robust, Constrained Point-based Registration in Image-Guided MR-TRUS Prostate Intervention.
Learning-based deformable image registration for infant MR images in the first year of life.
Left Ventricular Function in Children and Adolescents With Arrhythmogenic Right Ventricular Cardiomyopathy.
Lesion localization of speech comprehension deficits in chronic aphasia.
Lesion symptom map of cognitive-postural interference in multiple sclerosis.
Less head motion during MRI under task than resting-state conditions.
Levodopa response differs in Parkinson's motor subtypes: A task-based effective connectivity study.
Like Mother Like Daughter: Putamen Activation as a Mechanism Underlying Intergenerational Risk for Depression.
Lisdexamfetamine Effects on Executive Activation and Neurochemistry in Menopausal Women with Executive Function Difficulties.
Load-dependent hyperdeactivation of the default mode network in people with schizophrenia.
Local Immediate versus Long-Range Delayed Changes in Functional Connectivity Following rTMS on the Visual Attention Network.
Local morphology informs location of activation during navigation within the parahippocampal region of the human brain.
Localized-atlas-based segmentation of breast MRI in a decision-making framework.
Long Time No See: Enduring Behavioral and Neuronal Changes in Perceptual Learning of Motion Trajectories 3 Years After Training.
Long-Term Experience of Chinese Calligraphic Handwriting Is Associated with Better Executive Functions and Stronger Resting-State Functional Connectivity in Related Brain Regions.
Longitudinal alterations in motivational salience processing in ultra-high-risk subjects for psychosis.
Longitudinal changes in the fronto-striatal network are associated with executive dysfunction and behavioral dysregulation in Huntington's disease: 30 months IMAGE-HD data.
Longitudinal Evidence for Increased Functional Response in Frontal Cortex for Older Adults with Hippocampal Atrophy and Memory Decline.
Longitudinal functional brain imaging study in early course schizophrenia before and after cognitive enhancement therapy.
Look Hear! The Prefrontal Cortex is Stratified by Modality of Sensory Input During Multisensory Cognitive Control.
Loss of lateral prefrontal cortex control in food-directed attention and goal-directed food choice in obesity.
Lower Parietal Encoding Activation Is Associated with Sharper Information and Better Memory.
Lutein and Zeaxanthin Influence Brain Function in Older Adults: A Randomized Controlled Trial.
Machiavellian emotion regulation in a cognitive reappraisal task: An fMRI study.
Machine learning-XGBoost analysis of language networks to classify patients with epilepsy.
Mapping Domain-Selective and Counterpointed Domain-General Higher Cognitive Functions in the Lateral Parietal Cortex: Evidence from fMRI Comparisons of Difficulty-Varying Semantic Versus Visuo-Spatial Tasks, and Functional Connectivity Analyses.
Mapping effective connectivity in the human brain with concurrent intracranial electrical stimulation and BOLD-fMRI.
Mapping the effect of escitalopram treatment on amplitude of low-frequency fluctuations in patients with depression: a resting-state fMRI study.
Mapping the functional connectome traits of levels of consciousness.
Mapping visual dominance in human sleep.
Mapping white-matter functional organization at rest and during naturalistic visual perception.
Maternal depressive symptoms during pregnancy are associated with amygdala hyperresponsivity in children.
Mathematical analysis of the influence of brain metabolism on the BOLD signal in Alzheimer's disease.
Mechanisms of hemispheric lateralization: A replication study.
Medial temporal lobe reinstatement of content-specific details predicts source memory.
Meditation-induced neuroplastic changes in amygdala activity during negative affective processing.
MEG language lateralization in partial epilepsy using dSPM of auditory event-related fields.
Memory impairment in occipital periventricular hyperintensity patients is associated with reduced functional responses in the insula and Heschl's gyrus.
Memory-guided drawing training increases Granger causal influences from the perirhinal cortex to V1 in the blind.
Mental imagery of positive and neutral memories: A fMRI study comparing field perspective imagery to observer perspective imagery.
Mental rotation task specifically modulates functional connectivity strength of intrinsic brain activity in low frequency domains: A maximum uncertainty linear discriminant analysis.
Metabolic and hormone influences on emotion processing during menopause.
Methylene blue modulates functional connectivity in the human brain.
Methylphenidate Enhances Grip Force and Alters Brain Connectivity.
Mindfulness meditation regulates anterior insula activity during empathy for social pain.
Minimizing noise in pediatric task-based functional MRI; Adolescents with developmental disabilities and typical development.
MiR-137-derived polygenic risk: effects on cognitive performance in patients with schizophrenia and controls.
Mnemonic Training Reshapes Brain Networks to Support Superior Memory.
Modafinil enhances alerting-related brain activity in attention networks.
Model-free functional connectivity and impulsivity correlates of alcohol dependence: a resting-state study.
Modeling Task fMRI Data via Deep Convolutional Autoencoder.
Modifications in resting state functional anticorrelation between default mode network and dorsal attention network: comparison among young adults, healthy elders and mild cognitive impairment patients.
Modulation of amygdala response to task-irrelevant emotion.
Modulation of attentional networks by food-related disinhibition.
Modulation of fronto-parietal connections during the rubber hand illusion.
Modulation of locus coeruleus activity by novel oddball stimuli.
Modulation of the sensorimotor system by sustained manual pressure stimulation.
Moment-to-Moment BOLD Signal Variability Reflects Regional Changes in Neural Flexibility across the Lifespan.
Monitoring cardiac and respiratory physiology during FMRI.
Mortality salience reduces the discrimination between in-group and out-group interactions: A functional MRI investigation using multi-voxel pattern analysis.
Motion sickness increases functional connectivity between visual motion and nausea-associated brain regions.
Motor sequence learning-induced neural efficiency in functional brain connectivity.
Motor-symptom laterality affects acquisition in Parkinson's disease: A cognitive and functional magnetic resonance imaging study.
Multi-channel MRI segmentation of eye structures and tumors using patient-specific features.
Multi-echo EPI of human fear conditioning reveals improved BOLD detection in ventromedial prefrontal cortex.
Multi-modal neuroimaging of adolescents with non-suicidal self-injury: Amygdala functional connectivity.
Multi-sensory coding in the multiple-demand regions: vibrotactile task information is coded in frontoparietal cortex.
Multidimensional prediction of treatment response to antidepressants with cognitive control and functional MRI.
Multiline balanced SSFP for rapid functional imaging at ultrahigh field.
Multimodal evaluation of the amygdala's functional connectivity.
Multiple-object Tracking as a Tool for Parametrically Modulating Memory Reactivation.
Multisite generalizability of schizophrenia diagnosis classification based on functional brain connectivity.
Multistability of the Brain Network for Self-other Processing.
Nalmefene Reduces Reward Anticipation in Alcohol Dependence: An Experimental Functional Magnetic Resonance Imaging Study.
Neck Collar with Mild Jugular Vein Compression Ameliorates Brain Activation Changes during a Working Memory Task after a Season of High School Football.
Needleoscopic Conservative Staging of Borderline Ovarian Tumor.
Network degeneration and dysfunction in presymptomatic C9ORF72 expansion carriers.
Network-level assessment of reward-related activation in patients with ADHD and healthy individuals.
Network-targeted cerebellar transcranial magnetic stimulation improves attentional control.
Neural - hormonal responses to negative affective stimuli: Impact of dysphoric mood and sex.
Neural activation during cognitive reappraisal in girls at high risk for depression.
Neural activations are related to body-shape, anxiety, and outcomes in adolescent anorexia nervosa.
Neural activity during attentional conflict predicts reduction in tinnitus perception following rTMS.
Neural Activity Elicited by a Cognitive Task can be Detected in Single-Trials with Simultaneous Intracerebral EEG-fMRI Recordings.
Neural basis of impaired safety signaling in Obsessive Compulsive Disorder.
Neural Basis of Visual Attentional Orienting in Childhood Autism Spectrum Disorders.
Neural cascade of conflict processing: Not just time-on-task.
Neural change following different memory training approaches in very preterm born children - A pilot study.
Neural changes associated to procedural learning and automatization process in Developmental Coordination Disorder and/or Developmental Dyslexia.
Neural circuitry of emotion regulation: Effects of appraisal, attention, and cortisol administration.
Neural Coding for Instruction-Based Task Sets in Human Frontoparietal and Visual Cortex.
Neural correlates of affective empathy and reinforcement learning in boys with conduct problems: fMRI evidence from a gambling task.
Neural correlates of atomoxetine improving inhibitory control and visual processing in Drug-naÃ¯ve adults with attention-deficit/hyperactivity disorder.
Neural correlates of cognitive control in gambling disorder: a systematic review of fMRI studies.
Neural correlates of distraction in borderline personality disorder before and after dialectical behavior therapy.
Neural correlates of emotional inhibitory control in autism spectrum disorders.
Neural correlates of explicit and implicit emotion processing in relation to treatment response in pediatric anxiety.
Neural Correlates of Maladaptive Pain Behavior in Chronic Neck Pain - A Single Case Control fMRI Study.
Neural Correlates of Mirror Visual Feedback-Induced Performance Improvements: A Resting-State fMRI Study.
Neural correlates of prosocial behavior towards persons in pain in healthcare providers.
Neural correlates of pupil dilation during human fear learning.
Neural correlates of RDoC reward constructs in adolescents with diverse psychiatric symptoms: A Reward Flanker Task pilot study.
Neural correlates of response inhibition in current and former smokers.
Neural correlates of rumination in adolescents with remitted major depressive disorder and healthy controls.
Neural Correlates of Self-Reference Effect in Early Alzheimer's Disease.
Neural correlates of the healthiness evaluation processes of food labels.
Neural correlates of the impact of prior outcomes on subsequent monetary decision-making in frequent poker players.
Neural correlates of visuomotor adjustments during scaling of human finger movements.
Neural correlates underlying the attentional spotlight in human parietal cortex independent of task difficulty.
Neural dynamics underlying varying attentional control facing invariant cognitive task upon invariant stimuli.
Neural foundations of overt and covert actions.
Neural impact of low-level alcohol use on response inhibition: An fMRI investigation in young adults.
Neural inhibition can explain negative BOLD responses: A mechanistic modelling and fMRI study.
Neural Markers in Pediatric Bipolar Disorder and Familial Risk for Bipolar Disorder.
Neural markers of loss aversion in resting-state brain activity.
Neural Mechanism Underling Comprehension of Narrative Speech and Its Heritability: Study in a Large Population.
Neural mechanisms of cue-approach training.
Neural mechanisms of individual differences in temporal discounting of monetary and primary rewards in adolescents.
Neural mechanisms of mood-induced modulation of reality monitoring in schizophrenia.
Neural mechanisms of reinforcement learning in unmedicated patients with major depressive disorder.
Neural mechanisms of risky decision making in adolescents reporting frequent alcohol and/or marijuana use.
Neural Mechanisms Underlying Affective Theory of Mind in Violent Antisocial Personality Disorder and/or Schizophrenia.
Neural mechanisms underlying the reward-related enhancement of motivation when remembering episodic memories with high difficulty.
Neural mechanisms underlying visual attention to health warnings on branded and plain cigarette packs.
Neural Networks for Time Perception and Working Memory.
Neural networks underlying language and social cognition during self-other processing in Autism spectrum disorders.
Neural patterns underlying the effect of negative distractors on working memory in older adults.
Neural processes underlying cultural differences in cognitive persistence.
Neural processing of biological motion in autism: An investigation of brain activity and effective connectivity.
Neural reactivity to reward in school-age offspring of depressed mothers.
Neural responses to negative outcomes predict success in community-based substance use treatment.
Neural Signatures of Cognitive Flexibility and Reward Sensitivity Following Nicotinic Receptor Stimulation in Dependent Smokers: A Randomized Trial.
Neural signatures of phonological deficits in Chinese developmental dyslexia.
Neural substrates of sublexical processing for spelling.
Neural substrates of updating the prediction through prediction error during decision making.
Neurobehavioral markers of resilience to depression amongst adolescents exposed to child abuse": Correction to Dennison et al. (2016).
Neurofunctional correlates of behavioral inhibition system sensitivity during attentional control are modulated by perceptual load.
Neuroimaging somatosensory perception and masking.
Neuromodulatory Effects of Auditory Training and Hearing Aid Use on Audiovisual Speech Perception in Elderly Individuals.
Neuronal correlates of continuous manual tracking under varying visual movement feedback in a virtual reality environment.
Neuropeptide S Receptor Gene Variation Differentially Modulates Fronto-Limbic Effective Connectivity in Childhood and Adolescence.
Neurophysiological capacity in a working memory task differentiates dependent from nondependent heavy drinkers and controls.
Neuroplastic changes in patients with schizophrenia undergoing cognitive remediation: triple-blind trial.
Neuroplasticity Associated With Anterior Cruciate Ligament Reconstruction.
Neuropsychological profile and social cognition in congenital central hypoventilation syndrome (CCHS): Correlation with neuroimaging in a clinical case.
Neuroscientific insights into the development of analogical reasoning.
Neuroticism modulates brain visuo-vestibular and anxiety systems during a virtual rollercoaster task.
Neurovascular unit remodelling in the subacute stage of stroke recovery.
Nicotine increases anterior insula activation to expected and unexpected outcomes among nonsmokers.
No association of goal-directed and habitual control with alcohol consumption in young adults.
No Effect of Commercial Cognitive Training on Neural Activity During Decision-Making.
Noradrenaline transporter blockade increases fronto-parietal functional connectivity relevant for working memory.
Novel fMRI working memory paradigm accurately detects cognitive impairment in multiple sclerosis.
Novelty seeking and reward dependence-related large-scale brain networks functional connectivity variation during salience expectancy.
Obesity and insulin resistance are associated with reduced activity in core memory regions of the brain.
Occipital, parietal, and frontal cortices selectively maintain task-relevant features of multi-feature objects in visual working memory.
On neural correlates of individual differences in novel grammar learning: An fMRI study.
On the importance of modeling fMRI transients when estimating effective connectivity: A dynamic causal modeling study using ASL data.
One executive function never comes alone: monitoring and its relation to working memory, reasoning, and different executive functions.
Onset age of L2 acquisition influences language network in early and late Cantonese-Mandarin bilinguals.
Open-Label Allopregnanolone Treatment of Men with Fragile X-Associated Tremor/Ataxia Syndrome.
OpenfMRI: Open sharing of task fMRI data.
Optimizing fMRI preprocessing pipelines for block-design tasks as a function of age.
Orbitofrontal overactivation in reward processing in borderline personality disorder: the role of non-suicidal self-injury.
Oxytocin differentially alters resting state functional connectivity between amygdala subregions and emotional control networks: Inverse correlation with depressive traits.
Oxytocin reduces amygdala responses during threat approach.
Parent-child intervention decreases stress and increases maternal brain activity and connectivity during own baby-cry: An exploratory study.
Parietal operculum and motor cortex activities predict motor recovery in moderate to severe stroke.
Parsing Heterogeneity in the Brain Connectivity of Depressed and Healthy Adults During Positive Mood.
Parsing the Role of the Hippocampus in Approach-Avoidance Conflict.
Patients with bulimia nervosa do not show typical neurodevelopment of cognitive control under emotional influences.
Pattern of activation during delayed matching to sample task predicts functional outcome in people at ultra high risk for psychosis.
Patterns of brain and cardiovascular activation while solving rule-discovery and rule-application numeric tasks.
Patterns of neural activity predict picture-naming performance of a patient with chronic aphasia.
Pediatric brain MRI, Part 2: Advanced techniques.
Perceptual Competition Promotes Suppression of Reward Salience in Behavioral Selection and Neural Representation.
Performance of an Artificial Multi-observer Deep Neural Network for Fully Automated Segmentation of Polycystic Kidneys.
Peripheral inflammation related to lower fMRI activation during a working memory task and resting functional connectivity among older adults: a preliminary study.
Perirhinal cortex tracks degree of recent as well as cumulative lifetime experience with object concepts.
Persistent homology of time-dependent functional networks constructed from coupled time series.
Phase-amplitude coupling and the BOLD signal: A simultaneous intracranial EEG (icEEG) - fMRI study in humans performing a finger-tapping task.
Phonological Working Memory for Words and Nonwords in Cerebral Cortex.
Physical Activity After Stroke Is Associated With Increased Interhemispheric Connectivity of the Dorsal Attention Network.
Physical Activity Is Related with Cartilage Quality in Women with Knee Osteoarthritis.
Physiological characterization of a robust survival rodent fMRI method.
Pilot Study of the Mirabilis System Prototype for Rapid Noninvasive Uterine Myoma Treatment Using an Ultrasound-Guided Volumetric Shell Ablation Technique.
Planning Functional Grasps of Simple Tools Invokes the Hand-independent Praxis Representation Network: An fMRI Study.
Plasticity of prefrontal cortex connectivity in schizophrenia in response to antisaccade practice.
Polygenic risk for depression and the neural correlates of working memory in healthy subjects.
Positive effects of neurofeedback on autism symptoms correlate with brain activation during imitation and observation.
Practice and Learning: Spatiotemporal Differences in Thalamo-Cortical-Cerebellar Networks Engagement across Learning Phases in Schizophrenia.
Predicting the Multisensory Consequences of One's Own Action: BOLD Suppression in Auditory and Visual Cortices.
Prediction Error Representation in Individuals With Generalized Anxiety Disorder During Passive Avoidance.
Predictors of Naltrexone Response in a Randomized Trial: Reward-Related Brain Activation, OPRM1 Genotype, and Smoking Status.
Prefrontal activity and impaired memory encoding strategies in schizophrenia.
Prefrontal and amygdala engagement during emotional reactivity and regulation in generalized anxiety disorder.
Prefrontal and parietal correlates of cognitive control related to the adult outcome of attention-deficit/hyperactivity disorder diagnosed in childhood.
Prefrontal-parietal effective connectivity during working memory in older adults.
Preliminary evidence of the impact of early childhood maltreatment and a preventive intervention on neural patterns of response inhibition in early adolescence.
Preparatory Engagement of Cognitive Control Networks Increases Late in Childhood.
Presurgical Brain Mapping of the Ventral Somatomotor Network in Patients with Brain Tumors Using Resting-State fMRI.
Presurgical language fMRI: Mapping of six critical regions.
Presurgical language localization with visual naming associated ECoG high- gamma modulation in pediatric drug-resistant epilepsy.
Presurgical motor, somatosensory and language fMRI: Technical feasibility and limitations in 491 patients over 13Â years.
Priming Hand Motor Training with Repetitive Stimulation of the Fingertips; Performance Gain and Functional Imaging of Training Effects.
Privileged Functional Connectivity between the Visual Word Form Area and the Language System.
Proactive Response Inhibition and Subcortical Gray Matter Integrity in Traumatic Brain Injury.
Progression of subcortical atrophy in mild Parkinson's disease and its impact on cognition.
Protocol for a prospective observational study of cortical lower urinary tract control changes following intradetrusor injection of botulinum toxin-A in patients with multiple sclerosis.
Protracted development of executive and mnemonic brain systems underlying working memory in adolescence: a longitudinal fMRI study.
Protracted Development of the Proprioceptive Brain Network During and Beyond Adolescence.
Proximity alert! Distance related cuneus activation in military veterans with anger and aggression problems.
Pseudoneglect in line bisection judgement is associated with a modulation of right hemispheric spatial attention dominance in right-handers.
PTSD and cognitive symptoms relate to inhibition-related prefrontal activation and functional connectivity.
Pure visual imagery as a potential approach to achieve three classes of control for implementation of BCI in non-motor disorders.
Quantifying the Interaction and Contribution of Multiple Datasets in Fusion: Application to the Detection of Schizophrenia.
Quantitative analysis of PKP2 and neighbouring genes in a patient with arrhythmogenic right ventricular cardiomyopathy caused by heterozygous PKP2 deletion.
Quantitative Clinical Imaging Methods for Monitoring Intratumoral Evolution.
Randomized trial on the effects of a combined physical/cognitive training in aged MCI subjects: the Train the Brain study.
Rapid language-related plasticity: microstructural changes in the cortex after a short session of new word learning.
Reaction time as a stochastic process implemented by functional brain networks.
Reactivation or transformation? Motor memory consolidation associated with cerebral activation time-locked to sleep spindles.
Reading network in dyslexia: Similar, yet different.
Real-time estimation of dynamic functional connectivity networks.
Real-Time Functional Magnetic Resonance Imaging Amygdala Neurofeedback Changes Positive Information Processing in Major Depressive Disorder.
Reality monitoring impairment in schizophrenia reflects specific prefrontal cortex dysfunction.
Reason's Enemy Is Not Emotion: Engagement of Cognitive Control Networks Explains Biases in Gain/Loss Framing.
Recently learned foreign abstract and concrete nouns are represented in distinct cortical networks similar to the native language.
Reconstruction for Skull Base Defect Using Fat-Containing Perifascial Areolar Tissue.
Rectovaginal Splenosis: An Unexpected Cause of Dyspareunia Approached by Laparoscopy.
Reduced amygdala reactivity and impaired working memory during dissociation in borderline personality disorder.
Reduced future-oriented decision making in individuals with subjective cognitive decline: A functional MRI study.
Reduced Hippocampal Functional Connectivity During Episodic Memory Retrieval in Autism.
Reduced lateral prefrontal cortical volume is associated with performance on the modified Iowa Gambling Task: A surface based morphometric analysis of previously deployed veterans.
Reduced Left Lateralization of Language in Congenitally Blind Individuals.
Reduced reward-related neural response to mimicry in individuals with autism.
Reduction of Motion Artifacts and Noise Using Independent Component Analysis in Task-Based Functional MRI for Preoperative Planning in Patients with Brain Tumor.
Regional homogeneity associated with overgeneral autobiographical memory of first-episode treatment-naive patients with major depressive disorder in the orbitofrontal cortex: A resting-state fMRI study.
Relation of visual creative imagery manipulation to resting-state brain oscillations.
Relationships between years of education, regional grey matter volumes, and working memory-related brain activity in healthy older adults.
Relative cortico-subcortical shift in brain activity but preserved training-induced neural modulation in older adults during bimanual motor learning.
Reorganization of Functional Networks in Verbal Working Memory Circuitry in Early Midlife: The Impact of Sex and Menopausal Status.
Repeated Structural Imaging Reveals Nonlinear Progression of Experience-Dependent Volume Changes in Human Motor Cortex.
Repetition reveals ups and downs of hippocampal, thalamic, and neocortical engagement during mnemonic decisions.
Reporting Magnetic Resonance Imaging in Men on Active Surveillance for Prostate Cancer: The PRECISE Recommendations-A Report of a European School of Oncology Task Force.
Reprint of: Minimizing noise in pediatric task-based functional MRI; Adolescents with developmental disabilities and typical development.
Resisting Sleep Pressure: Impact on Resting State Functional Network Connectivity.
Resolving the Brainstem Contributions to Attentional Analgesia.
Response Inhibition Deficits and Altered Motor Network Connectivity in the Chronic Phase of Pediatric TBI.
Resting connectivity predicts task activation in pre-surgical populations.
Resting state fMRI: A review on methods in resting state connectivity analysis and resting state networks.
Resting state functional connectivity in women with bipolar disorder during clinical remission.
Resting-state BOLD oscillation frequency predicts vigilance task performance at both normal and high environmental temperatures.
Resting-state functional reorganization in Parkinson's disease: An activation likelihood estimation meta-analysis.
Resting-state networks associated with cognitive processing show more age-related decline than those associated with emotional processing.
Resting-State Seed-Based Analysis: An Alternative to Task-Based Language fMRI and Its Laterality Index.
Resting-state theta band connectivity and graph analysis in generalized social anxiety disorder.
Retrieval of high-fidelity memory arises from distributed cortical networks.
Revealing cancer subtypes with higher-order correlations applied to imaging and omics data.
Reversal learning strategy in adolescence is associated with prefrontal cortex activation.
Reversing the Standard Neural Signature of the Word-Nonword Distinction.
Review of functional MRI in HIV: effects of aging and medication.
Reward anticipation revisited- evidence from an fMRI study in euthymic bipolar I patients and healthy first-degree relatives.
Reward Processing Deficits During a Spatial Attention Task in Patients With ADHD: An fMRI Study.
Reward selectively modulates the lingering neural representation of recently attended objects in natural scenes.
Reward-related frontostriatal activity and smoking behavior among adolescents in treatment for smoking cessation.
Reward-related neural activity and structure predict future substance use in dysregulated youth.
Right Hemisphere Remapping of Naming Functions Depends on Lesion Size and Location in Poststroke Aphasia.
Right hemispheric hyperfrontality in schizophrenia during a Shiritori task: An fMRI study.
Right ventricular outflow tract dimensions in arrhythmogenic right ventricular cardiomyopathy/dysplasia-a multicentre study comparing echocardiography and cardiovascular magnetic resonance.
Robotic Resection of a Symptomatic Parasitic Leiomyoma FromÂ theÂ Obturator Fossa.
Robotic-Assisted Laparoscopic Treatment of Residual Ectopic Pregnancy in a Previous Cesarean Section Scar: A Case Report.
Robust activation detection methods for real-time and offline fMRI analysis.
Role of the dorsal anterior cingulate cortex in obsessive-compulsive disorder: converging evidence from cognitive neuroscience and psychiatric neurosurgery.
Roles of the Wada Test and Functional Magnetic Resonance Imaging in Identifying the Language-dominant Hemisphere among Patients with Gliomas Located near Speech Areas.
rTMS affects working memory performance, brain activation and functional connectivity in patients with multiple sclerosis.
Salience network connectivity in the insula is associated with individual differences in interoceptive accuracy.
Salience Network Connectivity Modulates Skin Conductance Responses in Predicting Arousal Experience.
Salience network response to changes in emotional expressions of others is heightened during early adolescence: relevance for social functioning.
Schema benefit vs. proactive interference: Contradicting behavioral outcomes and coexisting neural patterns.
Screening of autism based on task-free fMRI using graph theoretical approach.
Searching for behavior relating to grey matter volume in a-priori defined right dorsal premotor regions: Lessons learned.
Searching for Cross-Diagnostic Convergence: Neural Mechanisms Governing Excitation and Inhibition Balance in Schizophrenia and Autism Spectrum Disorders.
Selective microvascular muscle perfusion imaging in the shoulder with intravoxel incoherent motion (IVIM).
Self-face recognition shares brain regions active during proprioceptive illusion in the right inferior fronto-parietal superior longitudinal fasciculus III network.
Self-referential processing in unipolar depression: Distinct roles of subregions of the medial prefrontal cortex.
Semantic attributes are encoded in human electrocorticographic signals during visual object recognition.
Sensorimotor Cortical Neuroplasticity in the Early Stage of Bell's Palsy.
Sensory and motor cortex function contributes to symptom severity in spinocerebellar ataxia type 6.
Sensory over-responsivity and social cognition in ASD: Effects of aversive sensory stimuli and attentional modulation on neural responses to social cues.
Separate neural systems for behavioral change and for emotional responses to failure during behavioral inhibition.
Serotonergic modulation of orbitofrontal activity and its relevance for decision making and impulsivity.
Sex attracts - neural correlates of sexual preference under cognitive demand.
Sex differences in verbal working memory performance emerge at very high loads of common neuroimaging tasks.
Shared orthographic neuronal representations for spelling and reading.
Short-term changes on MRI predict long-term changes on radiography in rheumatoid arthritis: an analysis by an OMERACT Task Force of pooled data from four randomised controlled trials.
Simultaneous learning of two languages from birth positively impacts intrinsic functional connectivity and cognitive control.
Simultaneous Transcranial Alternating Current Stimulation and Functional Magnetic Resonance Imaging.
Simultaneously estimating the task-related and stimulus-evoked components of hemodynamic imaging measurements.
Sleep deprivation disrupts the contribution of the hippocampus to the formation of novel lexical associations.
Sleep duration moderates the association between insula activation and risky decisions under stress in adolescents and adults.
Sliding-window analysis tracks fluctuations in amygdala functional connectivity associated with physiological arousal and vigilance during fear conditioning.
Slow-5 dynamic functional connectivity reflects the capacity to sustain cognitive performance during pain.
Social brains and divides: the interplay between social dominance orientation and the neural sensitivity to hierarchical ranks.
Social-cognitive brain function and connectivity during visual perspective-taking in autism and schizophrenia.
Spatial Attention, Motor Intention, and Bayesian Cue Predictability in the Human Brain.
Spatial Bayesian latent factor regression modeling of coordinate-based meta-analysis data.
Spatial Working Memory Impairment in Patients with Non-neuropsychiatric Systemic Lupus Erythematosus: A Blood-oxygen-level Dependent Functional Magnetic Resonance Imaging Study.
Spatial working memory in neurofibromatosis 1: Altered neural activity and functional connectivity.
Spontaneously Emerging Patterns in Human Visual Cortex Reflect Responses to Naturalistic Sensory Stimuli.
State-dependent alterations in inhibitory control and emotional face identification in seasonal affective disorder.
State-dependent modulation of functional connectivity in early blind individuals.
Stimulant Treatment Trajectories Are Associated With Neural Reward Processing in Attention-Deficit/Hyperactivity Disorder.
Stimulating multiple-demand cortex enhances vocabulary learning.
Stress and brain functional changes in patients with Crohn's disease: A functional magnetic resonance imaging study.
Striatal activation and frontostriatal connectivity during non-drug reward anticipation in alcohol dependence.
Striatal Activation Predicts Differential Therapeutic Responses to Methylphenidate and Atomoxetine.
Structural cerebellar correlates of cognitive and motor dysfunctions in cerebellar degeneration.
Structural integrity between executive control and reward regions of the brain predicts body fat percentage in chronic dieters.
Study of behavioural and neural bases of visuo-spatial working memory with an fMRI paradigm based on an n-back task.
Subjective and objective sleep quality modulate emotion regulatory brain function in anxiety and depression.
Subjective General Health and the Social Regulation of Hypothalamic Activity.
Successful emotion regulation is predicted by amygdala activity and aspects of personality: A latent variable approach.
Systematic Comparison of Brain Imaging Meta-Analyses of ToM with vPT.
Systematic Review of fMRI Compatible Devices: Design and Testing Criteria.
Systematic review: Impact of the new task force criteria in the diagnosis of arrhythmogenic right ventricular cardiomyopathy.
Task alters category representations in prefrontal but not high-level visual cortex.
Task and resting-state fMRI studies in first-episode schizophrenia: A systematic review.
Task Context Overrules Object- and Category-Related Representational Content in the Human Parietal Cortex.
Task difficulty modulates brain activation in the emotional oddball task.
Task fMRI data analysis based on supervised stochastic coordinate coding.
Task modulated brain connectivity of the amygdala: a meta-analysis of psychophysiological interactions.
Task modulations and clinical manifestations in the brain functional connectome in 1615 fMRI datasets.
Task Performance Modulates Functional Connectivity Involving the Dorsolateral Prefrontal Cortex in Patients with Schizophrenia.
Task-based changes in proton MR spectroscopy signal during configural working memory in human medial temporal lobe.
Task-context-dependent Linear Representation of Multiple Visual Objects in Human Parietal Cortex.
Task-dependent modulation of amygdala connectivity in social anxiety disorder.
Task-dependent neural and behavioral effects of verb argument structure features.
Task-linked Diurnal Brain Network Reorganization in Older Adults: A Graph Theoretical Approach.
Task-related and resting-state fMRI identify distinct networks that preferentially support remembering the past and imagining the future.
Task-Related Functional Connectivity Analysis of Emotion Discrimination in a Family Study of Schizophrenia.
Task-specific feature extraction and classification of fMRI volumes using a deep neural network initialized with a deep belief network: Evaluation using sensorimotor tasks.
Task-specific reorganization of the auditory cortex in deaf humans.
Tetragonal to Cubic Transformation of SiO(2)-Stabilized ZrO(2) Polymorph through Dysprosium Substitutions.
Th17 cells correlate positively to the structural and functional integrity of the brain in bipolar depression and healthy controls.
The 5-HTTLPR Polymorphism Affects Network-Based Functional Connectivity in the Visual-Limbic System in Healthy Adults.
The Action Imitation network and motor imitation in children and adolescents with autism.
The Arf6 activator Efa6/PSD3 confers regional specificity and modulates ethanol consumption in Drosophila and humans.
The burden of conscientiousness? Examining brain activation and cortisol response during social evaluative stress.
The catechol-O-methyltransferase (COMT) Val158Met genotype modulates working memory-related dorsolateral prefrontal response and performance in bipolar disorder.
The Caudate Nucleus Mediates Learning of Stimulus-Control State Associations.
The connectomes of males and females with autism spectrum disorder have significantly different white matter connectivity densities.
The Cortical Processing of Sensorimotor Sequences is Disrupted in Writer's Cramp.
The Crossed Projection to the Striatum in Two Species of Monkey and in Humans: Behavioral and Evolutionary Significance.
The diminishing dominance of the dominant hemisphere: Language fMRI in focal epilepsy.
The Dorsal Medial Prefrontal Cortex Is Recruited by High Construal of Non-social Stimuli.
The effect of action observation/execution on mirror neuron system recruitment: an fMRI study in healthy individuals.
The effect of hippocampal function, volume and connectivity on posterior cingulate cortex functioning during episodic memory fMRI in mild cognitive impairment.
The effect of reward expectation on the time course of perceptual decisions.
The effect of social rank feedback on risk taking and associated reward processes in adolescent girls.
The effects of a mid-task break on the brain connectome in healthy participants: A resting-state functional MRI study.
The effects of changes in object location on object identity detection: A simultaneous EEG-fMRI study.
The effects of DAT1 genotype on fMRI activation in an emotional go/no-go task.
The effects of flavanone-rich citrus juice on cognitive function and cerebral blood flow: an acute, randomised, placebo-controlled cross-over trial in healthy, young adults.
The experience of social exclusion in women with a history of suicidal acts: a neuroimaging study.
The global signal in fMRI: Nuisance or Information?
The ICCAM platform study: An experimental medicine platform for evaluating new drugs for relapse prevention in addiction. Part B: fMRI description.
The impact of symptomatic mild traumatic brain injury on complex everyday activities and the link with alterations in cerebral functioning: Exploratory case studies.
The influence of induced shoulder muscle pain on rotator cuff and scapulothoracic muscle activity during elevation of the arm.
The informativity of sound modulates crossmodal facilitation of visual discrimination: a fMRI study.
The Interplay Between Risky Sexual Behaviors and Alcohol Dependence: Genome-Wide Association and Neuroimaging Support for LHPP as a Risk Gene.
The Key Search Subtest of the Behavioural Assessment of the Dysexecutive Syndrome in Children (BADS-C) Instrument Reveals Impaired Planning Without External Constraints in Children With Neurofibromatosis Type 1.
The knowns and unknowns of boredom: a review of the literature.
The large-scale functional connectivity correlates of consciousness and arousal during the healthy and pathological human sleep cycle.
The mirror neuron system also rests.
The Mirror Neuron System in Relapsing Remitting Multiple Sclerosis Patients with Low Disability.
The motor cortical representation of a muscle is not homogeneous in brain connectivity.
The movement time analyser task investigated with functional near infrared spectroscopy: an ecologic approach for measuring hemodynamic response in the motor system.
The neural bases of proactive and reactive control processes in normal aging.
The neural basis of deficient response inhibition in children with neurofibromatosis type 1: Evidence from a functional MRI study.
The neural basis of intergroup threat effect on social attention.
The neural correlates of internal and external comparisons: an fMRI study.
The neural correlates of reciprocity are sensitive to prior experience of reciprocity.
The neural correlates of theory of mind and their role during empathy and the game of chess: A functional magnetic resonance imaging study.
The neurobiology of emotion regulation in posttraumatic stress disorder: Amygdala downregulation via real-time fMRI neurofeedback.
The Neurocognitive Cost of Enhancing Cognition with Methylphenidate: Improved Distractor Resistance but Impaired Updating.
The Neuroeconomics of Tobacco Demand: An Initial Investigation of the Neural Correlates of Cigarette Cost-Benefit Decision Making in Male Smokers.
The neuronal correlates of mirror illusion in children with spastic hemiparesis: a study with functional magnetic resonance imaging.
The overlap between false belief and spatial reorientation in the temporo-parietal junction: The role of input modality and task.
The parietal memory network activates similarly for true and associative false recognition elicited via the DRM procedure.
The real-time fMRI neurofeedback based stratification of Default Network Regulation Neuroimaging data repository.
The relation between parent depressive symptoms and neural correlates of attentional control in offspring: A preliminary study.
The relationship between BOLD fMRI response and the underlying white matter as measured by fractional anisotropy (FA): A systematic review.
The Resting-State Functional Magnetic Resonance Imaging Regional Homogeneity Metrics-Kendall's Coefficient of Concordance-Regional Homogeneity and Coherence-Regional Homogeneity-Are Valid Indicators of Tumor-Related Neurovascular Uncoupling.
The Rewarding Effect of Pictures with Positive Emotional Connotation upon Perception and Processing of Pleasant Odors-An FMRI Study.
The Road Less Traveled: Alternative Pathways for Action-Verb Processing in Parkinson's Disease.
The Role of Anterior Cingulate Cortex in the Affective Evaluation of Conflict.
The role of anxiety in stuttering: Evidence from functional connectivity.
The role of emotional inhibitory control in specific internet addiction - an fMRI study.
The role of high-field magnetic resonance imaging in parkinsonian disorders: Pushing the boundaries forward.
The role of long-term physical exercise on performance and brain activation during the Stroop colour word task in fibromyalgia patients.
The role of parietal cortex in overimitation: a study with fNIRS.
The role of the hippocampus in generalizing configural relationships.
The Role of the Human Visual Cortex in Assessment of the Long-Term Durability of Retinal Gene Therapy in Follow-on RPE65 Clinical Trial Patients.
The Role of the Left Anterior Temporal Lobe for Unpredictable and Complex Mappings in Word Reading.
The role of the left inferior parietal lobule in second language learning: An intensive language training fMRI study.
The Role of the Supplementary Motor Region in Overt Reading: Evidence for Differential Processing in SMA-Proper and Pre-SMA as a Function of Task Demands.
The search for the number form area: A functional neuroimaging meta-analysis.
Theta and high-beta networks for feedback processing: a simultaneous EEG-fMRI study in healthy male subjects.
Threat distractor and perceptual load modulate test-retest reliability of anterior cingulate cortex response.
Threat-Detection and Attentional Bias to Threat in Women Recovered from Anorexia Nervosa: Neural Alterations in Extrastriate and Medial Prefrontal Cortices.
Three-Dimensional Dosimetric Validation of a Magnetic Resonance Guided Intensity Modulated Radiation Therapy System.
Three-dimensional Vocal Tract Morphology Based on Multiple Magnetic Resonance Images Is Highly Reproducible During Sustained Phonation.
Time course influences transfer of visual perceptual learning across spatial location.
Time-varying spectral power of resting-state fMRI networks reveal cross-frequency dependence in dynamic connectivity.
Tired and misconnected: A breakdown of brain modularity following sleep deprivation.
To Err is (Perfectly) Human: Behavioural and Neural Correlates of Error Processing and Perfectionism.
Tool selection and the ventral-dorsal organization of tool-related knowledge.
Towards person-centered neuroimaging markers for resilience and vulnerability in Bipolar Disorder.
Training in the adolescent brain: An fMRI training study on divergent thinking.
Trait and neurobiological underpinnings of negative emotion regulation in gambling disorder.
Trait impulsivity components correlate differently with proactive and reactive control.
Transcranial Direct Current Stimulation Modulates Neuronal Networks in Attention Deficit Hyperactivity Disorder.
Transcranial direct-current stimulation modulates offline visual oscillatory activity: A magnetoencephalography study.
Transcranial Stimulation Over the Dorsolateral Prefrontal Cortex Increases the Impact of Past Expenses on Decision-Making.
Transdiagnostic neural correlates of affective face processing in anxiety and depression.
Transfer Effects to a Multimodal Dual-Task after Working Memory Training and Associated Neural Correlates in Older Adults - A Pilot Study.
Transient human auditory cortex activation during volitional attention shifting.
Transition of the functional brain network related to increasing cognitive demands.
Translational MR Neuroimaging of Stroke and Recovery.
Treating refractory mental illness with closed-loop brain stimulation: Progress towards a patient-specific transdiagnostic approach.
Treatment for social anxiety disorder alters functional connectivity in emotion regulation neural circuitry.
Ultra-High-Field fMRI Reveals a Role for the Subiculum in Scene Perceptual Discrimination.
Uncertainty and expectancy deviations require cortico-subcortical cooperation.
Understanding the Goals of Everyday Instrumental Actions Is Primarily Linked to Object, Not Motor-Kinematic, Information: Evidence from fMRI.
Unexpected reductions in regional cerebral perfusion during prolonged hypoxia.
Using a Large-scale Neural Model of Cortical Object Processing to Investigate the Neural Substrate for Managing Multiple Items in Short-term Memory.
Using deep learning to segment breast and fibroglandular tissue in MRI volumes.
Valence of Affective Verbal Fluency: fMRI Studies on Neural Organization of Emotional Concepts Joy and Fear.
Validating an image-based fNIRS approach with fMRI and a working memory task.
Validation of brain-derived signals in near-infrared spectroscopy through multivoxel analysis of concurrent functional magnetic resonance imaging.
Valproic acid decreases brain lesion size and improves neurologic recovery in swine subjected to traumatic brain injury, hemorrhagic shock, and polytrauma.
Value of frequency domain resting state fMRI metrics ALFF & fALFF in the assessment of brain tumor-induced neurovascular uncoupling.
Variability and Reproducibility of SegmentalÂ Longitudinal Strain Measurement: A Report From the EACVI-ASE Strain Standardization TaskÂ Force.
Varieties of semantic cognition revealed through simultaneous decomposition of intrinsic brain connectivity and behaviour.
Verbal working memory-related functional connectivity alterations in boys with attention-deficit/hyperactivity disorder and the effects of methylphenidate.
Verbal-spatial IQ discrepancies impact brain activation associated with the resolution of cognitive conflict in children and adolescents.
Viewing socio-affective stimuli increases connectivity within an extended default mode network.
Visual brain activity patterns classification with simultaneous EEG-fMRI: A multimodal approach.
Visual Imagery and False Memory for Pictures: A Functional Magnetic Resonance Imaging Study in Healthy Participants.
Visual search for object categories is predicted by the representational architecture of high-level visual cortex.
Visual Working Memory Enhances the Neural Response to Matching Visual Input.
Voice-sensitive brain networks encode talker-specific phonetic detail.
Vortioxetine reduces BOLD signal during performance of the N-back working memory task: a randomised neuroimaging trial in remitted depressed patients and healthy controls.
Vulnerability to Depression in Youth: Advances from Affective Neuroscience.
What's in a pattern? Examining the type of signal multivariate analysis uncovers at the group level.
When Habits Are Dangerous: Alcohol Expectancies and Habitual Decision Making Predict Relapse in Alcohol Dependence.
Where Is the Beat? The Neural Correlates of Lexical Stress and Rhythmical Well-formedness in Auditory Story Comprehension.
White Paper of the Society of Computed Body Tomography and Magnetic Resonance on Dual-Energy CT, Part 3: Vascular, Cardiac, Pulmonary, and Musculoskeletal Applications.
White Paper of the Society of Computed Body Tomography and Magnetic Resonance on Dual-Energy CT, Part 4: Abdominal and Pelvic Applications.
Who's that Knocking at My Door? Neural Bases of Sound Source Identification.
Whole-brain functional connectivity during acquisition of novel grammar: Distinct functional networks depend on language learning abilities.
Within vs. between-subject effects of intranasal oxytocin on the neural response to cooperative and non-cooperative social interactions.
Working Memory after Traumatic Brain Injury: The Neural Basis of Improved Performance with Methylphenidate.
Working memory capacity and the functional connectome - insights from resting-state fMRI and voxelwise centrality mapping.
Working memory load-dependent spatio-temporal activity of single-trial P3 response detected with an adaptive wavelet denoiser.
Working Memory Modulation of Frontoparietal Network Connectivity in First-Episode Schizophrenia.
Working memory network dysfunction in relapse-onset multiple sclerosis phenotypes: A clinical-imaging evaluation.
You talkin' to me? Communicative talker gaze activates left-lateralized superior temporal cortex during perception of degraded speech.
Zero echo time MRI-only treatment planning for radiation therapy of brain tumors after resection.

## Sheet: analyzed_list
								article submission date
A cognitive fMRI study in non-manifesting LRRK2 and GBA carriers.	/pubmed/27401793	Bregman N, Thaler A, Mirelman A, Helmich RC, Gurevich T, Orr-Urtreger A, Marder K, Bressman S, Bloem BR, Giladi N; LRRK2 Ashkenazi Jewish consortium..	Brain Struct Funct. 2017 Apr;222(3):1207-1218. doi: 10.1007/s00429-016-1271-4. Epub 2016 Jul 11.	Brain Struct Funct. 2017	PMID:27401793	27401793	create date:2016/07/13 | first author:Bregman N	2016-04-28
A mechanistic cohort study evaluating cognitive impairment in women treated for breast cancer.	/pubmed/28466438	Vardy JL, Stouten-Kemperman MM, Pond G, Booth CM, Rourke SB, Dhillon HM, Dodd A, Crawley A, Tannock IF.	Brain Imaging Behav. 2017 May 2. doi: 10.1007/s11682-017-9728-5. [Epub ahead of print]	Brain Imaging Behav. 2017	PMID:28466438	28466438	create date:2017/05/04 | first author:Vardy JL	NA
A multimodal imaging study of recognition memory in very preterm born adults.	/pubmed/27647705	Tseng CJ, Froudist-Walsh S, Brittain PJ, Karolis V, Caldinelli C, Kroll J, Counsell SJ, Williams SC, Murray RM, Nosarti C.	Hum Brain Mapp. 2017 Feb;38(2):644-655. doi: 10.1002/hbm.23405. Epub 2016 Sep 20.	Hum Brain Mapp. 2017	PMID:27647705 | PMCID:PMC5244672	27647705	create date:2016/09/21 | first author:Tseng CJ	2016-02-11
A neural network that links brain function, white-matter structure and risky behavior.	/pubmed/28131889	Kohno M, Morales AM, Guttman Z, London ED.	Neuroimage. 2017 Apr 1;149:15-22. doi: 10.1016/j.neuroimage.2017.01.058. Epub 2017 Jan 25.	Neuroimage. 2017	PMID:28131889	28131889	create date:2017/01/31 | first author:Kohno M	2016-09-02
A Tale of Two Temporal Coding Strategies: Common and Dissociable Brain Regions Involved in Recency versus Associative Temporal Order Retrieval Strategies.	/pubmed/27897678	Lieberman JS, Kyle CT, Schedlbauer A, Stokes J, Ekstrom AD.	J Cogn Neurosci. 2017 Apr;29(4):739-754. doi: 10.1162/jocn_a_01081. Epub 2016 Nov 29.	J Cogn Neurosci. 2017	PMID:27897678	27897678	create date:2016/11/30 | first author:Lieberman JS	NA
Aberrant neural networks for the recognition memory of socially relevant information in patients with schizophrenia.	/pubmed/28127520	Oh J, Chun JW, Kim E, Park HJ, Lee B, Kim JJ.	Brain Behav. 2016 Nov 22;7(1):e00602. doi: 10.1002/brb3.602. eCollection 2017 Jan.	Brain Behav. 2017	PMID:28127520 | PMCID:PMC5256185	28127520	create date:2017/01/28 | first author:Oh J	2016-04-19
Accumulation of non-numerical evidence during nonsymbolic number processing in the brain: An fMRI study.	/pubmed/28660701	Leibovich T, Ansari D.	Hum Brain Mapp. 2017 Jun 28. doi: 10.1002/hbm.23703. [Epub ahead of print]	Hum Brain Mapp. 2017	PMID:28660701	28660701	create date:2017/07/01 | first author:Leibovich T	2016-11-10
Activation in Context: Differential Conclusions Drawn from Cross-Sectional and Longitudinal Analyses of Adolescents' Cognitive Control-Related Neural Activity.	/pubmed/28392763	McCormick EM, Qu Y, Telzer EH.	Front Hum Neurosci. 2017 Mar 24;11:141. doi: 10.3389/fnhum.2017.00141. eCollection 2017.	Front Hum Neurosci. 2017	PMID:28392763 | PMCID:PMC5364459	28392763	create date:2017/04/11 | first author:McCormick EM	2016-12-15
Activation of the ventral and dorsal striatum during cue reactivity in Internet gaming disorder.	/pubmed/26732520	Liu L, Yip SW, Zhang JT, Wang LJ, Shen ZJ, Liu B, Ma SS, Yao YW, Fang XY.	Addict Biol. 2017 May;22(3):791-801. doi: 10.1111/adb.12338. Epub 2016 Jan 5.	Addict Biol. 2017	PMID:26732520	26732520	create date:2016/01/07 | first author:Liu L	NA
Activation of writing-specific brain regions when reading Chinese as a second language. Effects of training modality and transfer to novel characters.	/pubmed/28131811	Lagarrigue A, Longcamp M, Anton JL, Nazarian B, PrÃ©vot L, Velay JL, Cao F, Frenck-Mestre C.	Neuropsychologia. 2017 Mar;97:83-97. doi: 10.1016/j.neuropsychologia.2017.01.026. Epub 2017 Jan 26.	Neuropsychologia. 2017	PMID:28131811	28131811	create date:2017/01/31 | first author:Lagarrigue A	2016-08-24
Acute stress increases risky decisions and dampens prefrontal activation among adolescent boys.	/pubmed/27639352	Uy JP, GalvÃ¡n A.	Neuroimage. 2017 Feb 1;146:679-689. doi: 10.1016/j.neuroimage.2016.08.067. Epub 2016 Sep 14.	Neuroimage. 2017	PMID:27639352	27639352	create date:2016/10/26 | first author:Uy JP	2016-05-16
Adaptive Adolescent Flexibility: Neurodevelopment of Decision-making and Learning in a Risky Context.	/pubmed/28129057	McCormick EM, Telzer EH.	J Cogn Neurosci. 2017 Mar;29(3):413-423. doi: 10.1162/jocn_a_01061. Epub 2016 Oct 19.	J Cogn Neurosci. 2017	PMID:28129057 | PMCID:PMC5362273	28129057	create date:2017/01/28 | first author:McCormick EM	NA
Adaptive Engagement of Cognitive Control in Context-Dependent Decision Making.	/pubmed/26733531	Waskom ML, Frank MC, Wagner AD.	Cereb Cortex. 2017 Feb 1;27(2):1270-1284. doi: 10.1093/cercor/bhv333.	Cereb Cortex. 2017	PMID:26733531	26733531	create date:2016/01/07 | first author:Waskom ML	NA
Adolescent neural response to reward is related to participant sex and task motivation.	/pubmed/27816780	AlarcÃ³n G, Cservenka A, Nagel BJ.	Brain Cogn. 2017 Feb;111:51-62. doi: 10.1016/j.bandc.2016.10.003. Epub 2016 Nov 2.	Brain Cogn. 2017	PMID:27816780	27816780	create date:2016/11/07 | first author:AlarcÃ³n G	2016-03-04
Adolescents with Developmental Dyscalculia Do Not Have a Generalized Magnitude Deficit - Processing of Discrete and Continuous Magnitudes.	/pubmed/28373834	McCaskey U, von Aster M, O'Gorman Tuura R, Kucian K.	Front Hum Neurosci. 2017 Mar 20;11:102. doi: 10.3389/fnhum.2017.00102. eCollection 2017.	Front Hum Neurosci. 2017	PMID:28373834 | PMCID:PMC5357648	28373834	create date:2017/04/05 | first author:McCaskey U	2016-10-20
Aerobic exercise promotes executive functions and impacts functional neural activity among older adults with vascular cognitive impairment.	/pubmed/28432077	Hsu CL, Best JR, Davis JC, Nagamatsu LS, Wang S, Boyd LA, Hsiung GR, Voss MW, Eng JJ, Liu-Ambrose T.	Br J Sports Med. 2017 Apr 21. pii: bjsports-2016-096846. doi: 10.1136/bjsports-2016-096846. [Epub ahead of print]	Br J Sports Med. 2017	PMID:28432077	28432077	create date:2017/04/23 | first author:Hsu CL	NA
Age-related reduction of BOLD modulation to cognitive difficulty predicts poorer task accuracy and poorer fluid reasoning ability.	/pubmed/27979789	Rieck JR, Rodrigue KM, Boylan MA, Kennedy KM.	Neuroimage. 2017 Feb 15;147:262-271. doi: 10.1016/j.neuroimage.2016.12.022. Epub 2016 Dec 13.	Neuroimage. 2017	PMID:27979789 | PMCID:PMC5303662	27979789	create date:2016/12/17 | first author:Rieck JR	2016-07-15
Age-Related Reversals in Neural Recruitment across Memory Retrieval Phases.	/pubmed/28442537	Ford JH, Kensinger EA.	J Neurosci. 2017 May 17;37(20):5172-5182. doi: 10.1523/JNEUROSCI.0521-17.2017. Epub 2017 Apr 25.	J Neurosci. 2017	PMID:28442537 | PMCID:PMC5444198	28442537	create date:2017/04/27 | first author:Ford JH	2017-02-23
Alterations in visual cortical activation and connectivity with prefrontal cortex during working memory updating in major depressive disorder.	/pubmed/28138426	Le TM, Borghi JA, Kujawa AJ, Klein DN, Leung HC.	Neuroimage Clin. 2017 Jan 7;14:43-53. doi: 10.1016/j.nicl.2017.01.004. eCollection 2017.	Neuroimage Clin. 2017	PMID:28138426 | PMCID:PMC5257188	28138426	create date:2017/02/01 | first author:Le TM	2016-09-04
Altered activation of the ventral striatum under performance-related observation in social anxiety disorder.	/pubmed/28464974	Becker MPI, Simon D, Miltner WHR, Straube T.	Psychol Med. 2017 May 3:1-11. doi: 10.1017/S0033291717001076. [Epub ahead of print]	Psychol Med. 2017	PMID:28464974	28464974	create date:2017/05/04 | first author:Becker MPI	NA
Altered brain correlates of response inhibition and error processing in females with obesity and sweet food addiction: A functional magnetic imaging study.	/pubmed/28552670	Hsu JS, Wang PW, Ko CH, Hsieh TJ, Chen CY, Yen JY.	Obes Res Clin Pract. 2017 May 25. pii: S1871-403X(17)30044-3. doi: 10.1016/j.orcp.2017.04.011. [Epub ahead of print]	Obes Res Clin Pract. 2017	PMID:28552670	28552670	create date:2017/05/30 | first author:Hsu JS	2017-02-25
Altered dynamics of brain connectivity in major depressive disorder at-rest and during task performance.	/pubmed/27918910	Sambataro F, Visintin E, Doerig N, Brakowski J, Holtforth MG, Seifritz E, Spinelli S.	Psychiatry Res. 2017 Jan 30;259:1-9. doi: 10.1016/j.pscychresns.2016.11.001. Epub 2016 Nov 17.	Psychiatry Res. 2017	PMID:27918910	27918910	create date:2016/12/06 | first author:Sambataro F	2015-12-11
Amygdala and dlPFC abnormalities, with aberrant connectivity and habituation in response to emotional stimuli in females with BPD.	/pubmed/27838143	Dudas RB, Mole TB, Morris LS, Denman C, Hill E, Szalma B, Evans D, Dunn B, Fletcher P, Voon V.	J Affect Disord. 2017 Jan 15;208:460-466. doi: 10.1016/j.jad.2016.10.043. Epub 2016 Oct 27.	J Affect Disord. 2017	PMID:27838143	27838143	create date:2016/11/14 | first author:Dudas RB	2016-06-06
An fMRI and effective connectivity study investigating miss errors during advice utilization from human and machine agents.	/pubmed/27409387	Goodyear K, Parasuraman R, Chernyak S, de Visser E, Madhavan P, Deshpande G, Krueger F.	Soc Neurosci. 2017 Oct;12(5):570-581. doi: 10.1080/17470919.2016.1205131. Epub 2016 Jul 13.	Soc Neurosci. 2017	PMID:27409387	27409387	create date:2016/07/14 | first author:Goodyear K	2016-02-24
Anomalous prefrontal-limbic activation and connectivity in youth at high-risk for bipolar disorder.	/pubmed/28667891	Chang K, Garrett A, Kelley R, Howe M, Sanders EM, Acquaye T, Bararpour L, Li S, Singh M, Jo B, Hallmayer J, Reiss A.	J Affect Disord. 2017 Jun 23;222:7-13. doi: 10.1016/j.jad.2017.05.051. [Epub ahead of print]	J Affect Disord. 2017	PMID:28667891	28667891	create date:2017/07/02 | first author:Chang K	2017-03-15
Anterior Temporal Lobe Tracks the Formation of Prejudice.	/pubmed/27800703	Spiers HJ, Love BC, Le Pelley ME, Gibb CE, Murphy RA.	J Cogn Neurosci. 2017 Mar;29(3):530-544. doi: 10.1162/jocn_a_01056. Epub 2016 Oct 19.	J Cogn Neurosci. 2017	PMID:27800703	27800703	create date:2016/11/02 | first author:Spiers HJ	NA
Anything goes? Regulation of the neural processes underlying response inhibition in TBI patients.	/pubmed/28012706	Moreno-LÃ³pez L, Manktelow AE, Sahakian BJ, Menon DK, Stamatakis EA.	Eur Neuropsychopharmacol. 2017 Feb;27(2):159-169. doi: 10.1016/j.euroneuro.2016.12.002. Epub 2016 Dec 21.	Eur Neuropsychopharmacol. 2017	PMID:28012706	28012706	create date:2016/12/26 | first author:Moreno-LÃ³pez L	2015-11-13
Are friends really the family we choose? Local variations of hypothalamus activity when viewing personally known faces.	/pubmed/28388867	Wolfe FH, Deruelle C, Chaminade T.	Soc Neurosci. 2017 Apr 23:1-12. doi: 10.1080/17470919.2017.1317662. [Epub ahead of print]	Soc Neurosci. 2017	PMID:28388867	28388867	create date:2017/04/09 | first author:Wolfe FH	2016-09-12
Association between habenula dysfunction and motivational symptoms in unmedicated major depressive disorder.	/pubmed/28575424	Liu WH, Valton V, Wang LZ, Zhu YH, Roiser JP.	Soc Cogn Affect Neurosci. 2017 May 29. doi: 10.1093/scan/nsx074. [Epub ahead of print]	Soc Cogn Affect Neurosci. 2017	PMID:28575424	28575424	create date:2017/06/03 | first author:Liu WH	2016-11-06
Association between neural reactivity and startle reactivity to uncertain threat in two independent samples.	/pubmed/28150320	Gorka SM, Lieberman L, Shankman SA, Phan KL.	Psychophysiology. 2017 May;54(5):652-662. doi: 10.1111/psyp.12829. Epub 2017 Feb 2.	Psychophysiology. 2017	PMID:28150320 | PMCID:PMC5397319	28150320	create date:2017/02/06 | first author:Gorka SM	2016-08-30
Associations between psychopathic traits and brain activity during instructed false responding.	/pubmed/28666247	Glenn AL, Han H, Yang Y, Raine A, Schug RA.	Psychiatry Res. 2017 Jun 19;266:123-137. doi: 10.1016/j.pscychresns.2017.06.008. [Epub ahead of print]	Psychiatry Res. 2017	PMID:28666247	28666247	create date:2017/07/01 | first author:Glenn AL	2017-01-08
Attempts at memory control induce dysfunctional brain activation profiles in Generalized Anxiety Disorder: An exploratory fMRI study.	/pubmed/28599173	Diwadkar VA, Re M, Cecchetto F, Garzitto M, Piccin S, Bonivento C, Maieron M, D'Agostini S, Balestrieri M, Brambilla P.	Psychiatry Res. 2017 May 26;266:42-52. doi: 10.1016/j.pscychresns.2017.05.010. [Epub ahead of print]	Psychiatry Res. 2017	PMID:28599173	28599173	create date:2017/06/10 | first author:Diwadkar VA	2016-11-16
Attentional deployment impacts neural response to regret.	/pubmed/28145480	Liu Z, Li L, Zheng L, Xu M, Zhou FA, Guo X.	Sci Rep. 2017 Feb 1;7:41374. doi: 10.1038/srep41374.	Sci Rep. 2017	PMID:28145480 | PMCID:PMC5286415	28145480	create date:2017/02/02 | first author:Liu Z	2016-08-03
Atypical activation of action-semantic network in adolescents with autism spectrum disorder.	/pubmed/28629645	Knaus TA, Burns C, Kamps J, Foundas AL.	Brain Cogn. 2017 Jun 16. pii: S0278-2626(16)30126-9. doi: 10.1016/j.bandc.2017.06.004. [Epub ahead of print]	Brain Cogn. 2017	PMID:28629645	28629645	create date:2017/06/21 | first author:Knaus TA	2016-07-01
Auditory, Visual and Audiovisual Speech Processing Streams in Superior Temporal Sulcus.	/pubmed/28439236	Venezia JH, Vaden KI Jr, Rong F, Maddox D, Saberi K, Hickok G.	Front Hum Neurosci. 2017 Apr 7;11:174. doi: 10.3389/fnhum.2017.00174. eCollection 2017.	Front Hum Neurosci. 2017	PMID:28439236 | PMCID:PMC5383672	28439236	create date:2017/04/26 | first author:Venezia JH	2016-12-30
Automatic numerical-spatial association in synaesthesia: An fMRI investigation.	/pubmed/28025017	Arend I, Ashkenazi S, Yuen K, Ofir S, Henik A.	Neuropsychologia. 2017 Jan 27;95:259-266. doi: 10.1016/j.neuropsychologia.2016.12.023. Epub 2016 Dec 23.	Neuropsychologia. 2017	PMID:28025017	28025017	create date:2016/12/28 | first author:Arend I	2016-05-21
Aversive smell associations shape social judgment.	/pubmed/28709998	Homan P, Ely BA, Yuan M, Brosch T, Ng J, Trope Y, Schiller D.	Neurobiol Learn Mem. 2017 Jul 11;144:86-95. doi: 10.1016/j.nlm.2017.07.004. [Epub ahead of print]	Neurobiol Learn Mem. 2017	PMID:28709998	28709998	create date:2017/07/16 | first author:Homan P	2017-04-12
Avoiding boredom: Caudate and insula activity reflects boredom-elicited purchase bias.	/pubmed/28399434	Dal Mas DE, Wittmann BC.	Cortex. 2017 Jul;92:57-69. doi: 10.1016/j.cortex.2017.03.008. Epub 2017 Mar 28.	Cortex. 2017	PMID:28399434	28399434	create date:2017/04/12 | first author:Dal Mas DE	2016-04-22
Behavioral and Neural Responses to Infant and Adult Tears: The Impact of Maternal Love Withdrawal.	/pubmed/28333484	Riem MM, van IJzendoorn MH, De Carli P, Vingerhoets AJ, Bakermans-Kranenburg MJ.	Emotion. 2017 Mar 23. doi: 10.1037/emo0000288. [Epub ahead of print]	Emotion. 2017	PMID:28333484	28333484	create date:2017/03/24 | first author:Riem MM	2016-08-08
Behavioural and neural evidence for the impact of fluency context on conscious memory.	/pubmed/28544942	Gomes CA, Mecklinger A, Zimmer H.	Cortex. 2017 Jul;92:271-288. doi: 10.1016/j.cortex.2017.04.008. Epub 2017 Apr 21.	Cortex. 2017	PMID:28544942	28544942	create date:2017/05/26 | first author:Gomes CA	2016-06-14
Beyond negative valence: 2-week administration of a serotonergic antidepressant enhances both reward and effort learning signals.	/pubmed/28207733	Scholl J, Kolling N, Nelissen N, Browning M, Rushworth MF, Harmer CJ.	PLoS Biol. 2017 Feb 16;15(2):e2000756. doi: 10.1371/journal.pbio.2000756. eCollection 2017 Feb.	PLoS Biol. 2017	PMID:28207733 | PMCID:PMC5331946	28207733	create date:2017/02/17 | first author:Scholl J	2016-08-05
Bilateral recruitment of prefrontal cortex in working memory is associated with task demand but not with age.	/pubmed/28096364	HÃ¶ller-Wallscheid MS, Thier P, Pomper JK, Lindner A.	Proc Natl Acad Sci U S A. 2017 Jan 31;114(5):E830-E839. doi: 10.1073/pnas.1601983114. Epub 2017 Jan 17.	Proc Natl Acad Sci U S A. 2017	PMID:28096364 | PMCID:PMC5293052	28096364	create date:2017/01/18 | first author:HÃ¶ller-Wallscheid MS	2016-02-04
Bilateral Rolandic operculum processing underlying heartbeat awareness reflects changes in bodily self-consciousness.	/pubmed/28370498	Blefari ML, Martuzzi R, Salomon R, Bello-Ruiz J, Herbelin B, Serino A, Blanke O.	Eur J Neurosci. 2017 May;45(10):1300-1312. doi: 10.1111/ejn.13567. Epub 2017 May 4.	Eur J Neurosci. 2017	PMID:28370498	28370498	create date:2017/04/04 | first author:Blefari ML	2016-07-20
Biochemical, physiological and clinical effects of l-methylfolate in schizophrenia: a randomized controlled trial.	/pubmed/28289280	Roffman JL, Petruzzi LJ, Tanner AS, Brown HE, Eryilmaz H, Ho NF, Giegold M, Silverstein NJ, Bottiglieri T, Manoach DS, Smoller JW, Henderson DC, Goff DC.	Mol Psychiatry. 2017 Mar 14. doi: 10.1038/mp.2017.41. [Epub ahead of print]	Mol Psychiatry. 2017	PMID:28289280	28289280	create date:2017/03/16 | first author:Roffman JL	2017-01-23
Blunted neural response to anticipation, effort and consummation of reward and aversion in adolescents with depression symptomatology.	/pubmed/28093022	Rzepa E, Fisk J, McCabe C.	J Psychopharmacol. 2017 Mar;31(3):303-311. doi: 10.1177/0269881116681416. Epub 2017 Jan 16.	J Psychopharmacol. 2017	PMID:28093022	28093022	create date:2017/01/18 | first author:Rzepa E	NA
Brain activation to task-irrelevant disorder-related threat in social anxiety disorder: The impact of symptom severity.	/pubmed/28224080	Heitmann CY, Feldker K, Neumeister P, Brinkmann L, Schrammen E, Zwitserlood P, Straube T.	Neuroimage Clin. 2017 Jan 23;14:323-333. doi: 10.1016/j.nicl.2017.01.020. eCollection 2017.	Neuroimage Clin. 2017	PMID:28224080 | PMCID:PMC5310170	28224080	create date:2017/02/23 | first author:Heitmann CY	2016-09-26
Brain activity and infant attachment history in young men during loss and reward processing.	/pubmed/28401835	Quevedo K, Waters TE, Scott H, Roisman GI, Shaw DS, Forbes EE.	Dev Psychopathol. 2017 May;29(2):465-476. doi: 10.1017/S0954579417000116.	Dev Psychopathol. 2017	PMID:28401835	28401835	create date:2017/04/13 | first author:Quevedo K	NA
Brain Activity and Network Interactions Linked to Valence-Related Differences in the Impact of Emotional Distraction.	/pubmed/26543041	Iordan AD, Dolcos F.	Cereb Cortex. 2017 Jan 1;27(1):731-749. doi: 10.1093/cercor/bhv242.	Cereb Cortex. 2017	PMID:26543041	26543041	create date:2015/11/07 | first author:Iordan AD	NA
Brain activity associated with selective attention, divided attention and distraction.	/pubmed/28363436	Salo E, Salmela V, Salmi J, Numminen J, Alho K.	Brain Res. 2017 Jun 1;1664:25-36. doi: 10.1016/j.brainres.2017.03.021. Epub 2017 Mar 28.	Brain Res. 2017	PMID:28363436	28363436	create date:2017/04/02 | first author:Salo E	2016-09-02
Brain Activity in Patients With Adductor Spasmodic Dysphonia Detected by Functional Magnetic Resonance Imaging.	/pubmed/27746043	Kiyuna A, Kise N, Hiratsuka M, Kondo S, Uehara T, Maeda H, Ganaha A, Suzuki M.	J Voice. 2017 May;31(3):379.e1-379.e11. doi: 10.1016/j.jvoice.2016.09.018. Epub 2016 Oct 13.	J Voice. 2017	PMID:27746043	27746043	create date:2016/10/18 | first author:Kiyuna A	NA
Brain activity in the right-frontal pole and lateral occipital cortex predicts successful post-operatory outcome after surgery for anterior glenoumeral instability.	/pubmed/28356560	Zanchi D, Cunningham G, L瓣dermann A, Ozturk M, Hoffmeyer P, Haller S.	Sci Rep. 2017 Mar 29;7(1):498. doi: 10.1038/s41598-017-00518-9.	Sci Rep. 2017	PMID:28356560	28356560	create date:2017/03/31 | first author:Zanchi D	2016-09-22
Brain activity related to working memory for temporal order and object information.	/pubmed/28602963	Roberts BM, Libby LA, Inhoff MC, Ranganath C.	Behav Brain Res. 2017 Jun 8. pii: S0166-4328(17)30377-7. doi: 10.1016/j.bbr.2017.05.068. [Epub ahead of print]	Behav Brain Res. 2017	PMID:28602963	28602963	create date:2017/06/13 | first author:Roberts BM	2017-03-03
Brain activity, regional gray matter loss, and decision-making in multiple sclerosis.	/pubmed/28657480	Weygandt M, Wakonig K, Behrens J, Meyer-Arndt L, SÃ¶der E, Brandt AU, Bellmann-Strobl J, Ruprecht K, Gold SM, Haynes JD, Paul F.	Mult Scler. 2017 Jun 1:1352458517717089. doi: 10.1177/1352458517717089. [Epub ahead of print]	Mult Scler. 2017	PMID:28657480	28657480	create date:2017/06/29 | first author:Weygandt M	2017-02-14
Brain Mechanisms Underlying Reactive Aggression in Borderline Personality Disorder-Sex Matters.	/pubmed/28388995	Herpertz SC, Nagy K, UeltzhÃ¶ffer K, Schmitt R, Mancke F, Schmahl C, Bertsch K.	Biol Psychiatry. 2017 Mar 1. pii: S0006-3223(17)31348-3. doi: 10.1016/j.biopsych.2017.02.1175. [Epub ahead of print]	Biol Psychiatry. 2017	PMID:28388995	28388995	create date:2017/04/09 | first author:Herpertz SC	2016-05-26
Brain processes in women and men in response to emotive sounds.	/pubmed/26905380	Rigo P, De Pisapia N, Bornstein MH, Putnick DL, Serra M, Esposito G, Venuti P.	Soc Neurosci. 2017 Apr;12(2):150-162. doi: 10.1080/17470919.2016.1150341. Epub 2016 Feb 25.	Soc Neurosci. 2017	PMID:26905380	26905380	create date:2016/02/26 | first author:Rigo P	2015-07-29
Brain responses to biological motion predict treatment outcome in young adults with autism receiving Virtual Reality Social Cognition Training: Preliminary findings.	/pubmed/28384509	Yang YJD, Allen T, Abdullahi SM, Pelphrey KA, Volkmar FR, Chapman SB.	Behav Res Ther. 2017 Jun;93:55-66. doi: 10.1016/j.brat.2017.03.014. Epub 2017 Mar 29.	Behav Res Ther. 2017	PMID:28384509	28384509	create date:2017/04/07 | first author:Yang YJD	2016-11-10
Brain substrates of social decision-making in dual diagnosis: cocaine dependence and personality disorders.	/pubmed/26442666	Verdejo-Garcia A, Verdejo-RomÃ¡n J, Albein-Urios N, MartÃ­nez-GonzÃ¡lez JM, Soriano-Mas C.	Addict Biol. 2017 Mar;22(2):457-467. doi: 10.1111/adb.12318. Epub 2015 Oct 6.	Addict Biol. 2017	PMID:26442666	26442666	create date:2015/10/08 | first author:Verdejo-Garcia A	2015-06-09
Bupropion for the treatment of apathy in Huntington's disease: A multicenter, randomised, double-blind, placebo-controlled, prospective crossover trial.	/pubmed/28323838	Gelderblom H, W羹stenberg T, McLean T, M羹tze L, Fischer W, Saft C, Hoffmann R, S羹ssmuth S, Schlattmann P, van Duijn E, Landwehrmeyer B, Priller J.	PLoS One. 2017 Mar 21;12(3):e0173872. doi: 10.1371/journal.pone.0173872. eCollection 2017.	PLoS One. 2017	PMID:28323838 | PMCID:PMC5360242	28323838	create date:2017/03/23 | first author:Gelderblom H	2016-07-21
Caffeine impact on working memory-related network activation patterns in early stages of cognitive decline.	/pubmed/28289811	Haller S, Montandon ML, Rodriguez C, Moser D, Toma S, Hofmeister J, Giannakopoulos P.	Neuroradiology. 2017 Apr;59(4):387-395. doi: 10.1007/s00234-017-1803-5. Epub 2017 Mar 13.	Neuroradiology. 2017	PMID:28289811	28289811	create date:2017/03/16 | first author:Haller S	2016-11-16
Cerebellar tDCS Modulates Neural Circuits during Semantic Prediction: A Combined tDCS-fMRI Study.	/pubmed/28069925	D'Mello AM, Turkeltaub PE, Stoodley CJ.	J Neurosci. 2017 Feb 8;37(6):1604-1613. doi: 10.1523/JNEUROSCI.2818-16.2017. Epub 2017 Jan 9.	J Neurosci. 2017	PMID:28069925 | PMCID:PMC5299574	28069925	create date:2017/01/11 | first author:D'Mello AM	2016-09-07
Changes in brain activation in breast cancer patients depend on cognitive domain and treatment type.	/pubmed/28267750	Menning S, de Ruiter MB, Veltman DJ, Boogerd W, Oldenburg HS, Reneman L, Schagen SB.	PLoS One. 2017 Mar 7;12(3):e0171724. doi: 10.1371/journal.pone.0171724. eCollection 2017.	PLoS One. 2017	PMID:28267750 | PMCID:PMC5340346	28267750	create date:2017/03/08 | first author:Menning S	2016-09-05
Changes in Cortical Activation Patterns in Language Areas following an Aerobic Exercise Intervention in Older Adults.	/pubmed/28367334	Nocera J, Crosson B, Mammino K, McGregor KM.	Neural Plast. 2017;2017:6340302. doi: 10.1155/2017/6340302. Epub 2017 Mar 6.	Neural Plast. 2017	PMID:28367334 | PMCID:PMC5358467	28367334	create date:2017/04/04 | first author:Nocera J	2016-08-18
Changes in fMRI activation in anterior hippocampus and motor cortex during memory retrieval after an intense exercise intervention.	/pubmed/28119067	Wagner G, Herbsleb M, de la Cruz F, Schumann A, KÃ¶hler S, Puta C, Gabriel HW, Reichenbach JR, BÃ¤r KJ.	Biol Psychol. 2017 Mar;124:65-78. doi: 10.1016/j.biopsycho.2017.01.003. Epub 2017 Jan 21.	Biol Psychol. 2017	PMID:28119067	28119067	create date:2017/01/26 | first author:Wagner G	2016-08-31
Chemosensory danger detection in the human brain: Body odor communicating aggression modulates limbic system activation.	/pubmed/28254652	Mutic S, BrÃ¼nner YF, Rodriguez-Raecke R, Wiesmann M, Freiherr J.	Neuropsychologia. 2017 May;99:187-198. doi: 10.1016/j.neuropsychologia.2017.02.018. Epub 2017 Feb 28.	Neuropsychologia. 2017	PMID:28254652	28254652	create date:2017/03/04 | first author:Mutic S	2016-09-27
Childhood poverty is associated with altered hippocampal function and visuospatial memory in adulthood.	/pubmed/28011437	Duval ER, Garfinkel SN, Swain JE, Evans GW, Blackburn EK, Angstadt M, Sripada CS, Liberzon I.	Dev Cogn Neurosci. 2017 Feb;23:39-44. doi: 10.1016/j.dcn.2016.11.006. Epub 2016 Nov 27.	Dev Cogn Neurosci. 2017	PMID:28011437 | PMCID:PMC5253253	28011437	create date:2016/12/25 | first author:Duval ER	2016-06-07
Childhood trauma-related alterations in brain function during a Theory-of-Mind task in schizophrenia.	/pubmed/28215391	QuidÃ© Y, Ong XH, Mohnke S, Schnell K, Walter H, Carr VJ, Green MJ.	Schizophr Res. 2017 Feb 16. pii: S0920-9964(17)30083-X. doi: 10.1016/j.schres.2017.02.012. [Epub ahead of print]	Schizophr Res. 2017	PMID:28215391	28215391	create date:2017/02/22 | first author:QuidÃ© Y	2016-09-27
Children who stutter show reduced action-related activity in the rostral cingulate zone.	/pubmed/28115192	Harrewijn A, Schel MA, Boelens H, Nater CM, Haggard P, Crone EA.	Neuropsychologia. 2017 Feb;96:213-221. doi: 10.1016/j.neuropsychologia.2017.01.022. Epub 2017 Jan 21.	Neuropsychologia. 2017	PMID:28115192	28115192	create date:2017/01/25 | first author:Harrewijn A	2016-09-04
Chronic peer victimization heightens neural sensitivity to risk taking.	/pubmed/28393755	Telzer EH, Miernicki ME, Rudolph KD.	Dev Psychopathol. 2017 Apr 10:1-14. doi: 10.1017/S0954579417000438. [Epub ahead of print]	Dev Psychopathol. 2017	PMID:28393755	28393755	create date:2017/04/11 | first author:Telzer EH	NA
Cingulo-opercular activity affects incidental memory encoding for speech in noise.	/pubmed/28624645	Vaden KI Jr, Teubner-Rhodes S, Ahlstrom JB, Dubno JR, Eckert MA.	Neuroimage. 2017 Jun 15;157:381-387. doi: 10.1016/j.neuroimage.2017.06.028. [Epub ahead of print]	Neuroimage. 2017	PMID:28624645	28624645	create date:2017/06/19 | first author:Vaden KI Jr	2017-04-06
Co-Variation of Peripheral Levels of miR-1202 and Brain Activity and Connectivity During Antidepressant Treatment.	/pubmed/28079059	Lopez JP, Pereira F, Richard-Devantoy S, Berlim M, Chachamovich E, Fiori LM, Niola P, Turecki G, Jollant F.	Neuropsychopharmacology. 2017 Feb 22. doi: 10.1038/npp.2017.9. [Epub ahead of print]	Neuropsychopharmacology. 2017	PMID:28079059	28079059	create date:2017/01/13 | first author:Lopez JP	2016-10-26
Cocaine addiction is associated with abnormal prefrontal function, increased striatal connectivity and sensitivity to monetary incentives, and decreased connectivity outside the human reward circuit.	/pubmed/26786150	Vaquero L, CÃ¡mara E, Sampedro F, PÃ©rez de Los Cobos J, Batlle F, Fabregas JM, Sales JA, Cervantes M, Ferrer X, Lazcano G, RodrÃ­guez-Fornells A, Riba J.	Addict Biol. 2017 May;22(3):844-856. doi: 10.1111/adb.12356. Epub 2016 Jan 19.	Addict Biol. 2017	PMID:26786150	26786150	create date:2016/01/21 | first author:Vaquero L	2015-07-24
Cocaine and HIV are independently associated with neural activation in response to gain and loss valuation during economic risky choice.	/pubmed/28682013	Meade CS, Addicott M, Hobkirk AL, Towe SL, Chen NK, Sridharan S, Huettel SA.	Addict Biol. 2017 Jul 6. doi: 10.1111/adb.12529. [Epub ahead of print]	Addict Biol. 2017	PMID:28682013	28682013	create date:2017/07/07 | first author:Meade CS	2017-01-20
Cocaine dependence modulates the effect of HIV infection on brain activation during intertemporal decision making.	/pubmed/28711810	Meade CS, Hobkirk AL, Towe SL, Chen NK, Bell RP, Huettel SA.	Drug Alcohol Depend. 2017 Jul 8;178:443-451. doi: 10.1016/j.drugalcdep.2017.05.043. [Epub ahead of print]	Drug Alcohol Depend. 2017	PMID:28711810	28711810	create date:2017/07/18 | first author:Meade CS	2017-03-29
Cognitive control during sentence generation.	/pubmed/26427343	Thothathiri M, Rattinger M, Trivedi B.	Cogn Neurosci. 2017 Jan;8(1):39-49. Epub 2015 Nov 13.	Cogn Neurosci. 2017	PMID:26427343	26427343	create date:2015/10/03 | first author:Thothathiri M	2015-04-28
Cognitive Control Modulates Effects of Episodic Simulation on Delay Discounting in Aging.	/pubmed/28352226	Sasse LK, Peters J, Brassen S.	Front Aging Neurosci. 2017 Mar 14;9:58. doi: 10.3389/fnagi.2017.00058. eCollection 2017.	Front Aging Neurosci. 2017	PMID:28352226 | PMCID:PMC5348631	28352226	create date:2017/03/30 | first author:Sasse LK	2016-09-07
Cognitive Control Structures in the Imitation Learning of Spatial Sequences and Rhythms-An fMRI Study.	/pubmed/28077513	Sakreida K, Higuchi S, Di Dio C, Ziessler M, Turgeon M, Roberts N, Vogt S.	Cereb Cortex. 2017 Jan 10. doi: 10.1093/cercor/bhw414. [Epub ahead of print]	Cereb Cortex. 2017	PMID:28077513	28077513	create date:2017/01/13 | first author:Sakreida K	NA
Cognitive control, attention, and the other race effect in memory.	/pubmed/28282414	Brown TI, Uncapher MR, Chow TE, Eberhardt JL, Wagner AD.	PLoS One. 2017 Mar 10;12(3):e0173579. doi: 10.1371/journal.pone.0173579. eCollection 2017.	PLoS One. 2017	PMID:28282414 | PMCID:PMC5345842	28282414	create date:2017/03/11 | first author:Brown TI	2016-07-14
Common and specific neural correlates underlying the spatial congruency effect induced by the egocentric and allocentric reference frame.	/pubmed/28054740	Liu N, Li H, Su W, Chen Q.	Hum Brain Mapp. 2017 Apr;38(4):2112-2127. doi: 10.1002/hbm.23508. Epub 2017 Jan 5.	Hum Brain Mapp. 2017	PMID:28054740	28054740	create date:2017/01/06 | first author:Liu N	2016-04-07
Comparative effects of methylphenidate, modafinil and MDMA on response inhibition neural networks in healthy subjects.	/pubmed/28525569	Schmidt A, MÃ¼ller F, Dolder PC, Schmid Y, Zanchi D, Liechti ME, Borgwardt S.	Int J Neuropsychopharmacol. 2017 May 19. doi: 10.1093/ijnp/pyx037. [Epub ahead of print]	Int J Neuropsychopharmacol. 2017	PMID:28525569	28525569	create date:2017/05/20 | first author:Schmidt A	2017-02-08
Compensatory functional reorganization may precede hypertension-related brain damage and cognitive decline: a functional magnetic resonance imaging study.	/pubmed/28169883	Naumczyk P, Sabisz A, Witkowska M, Graff B, Jodzio K, G?secki D, Szurowska E, Narkiewicz K.	J Hypertens. 2017 Jun;35(6):1252-1262. doi: 10.1097/HJH.0000000000001293.	J Hypertens. 2017	PMID:28169883 | PMCID:PMC5404398	28169883	create date:2017/02/09 | first author:Naumczyk P	NA
Conflict-related dorsomedial frontal cortex activation during healthy food decisions is associated with increased cravings for high-fat foods.	/pubmed/28451921	Smith R, Alkozei A, Killgore WDS.	Brain Imaging Behav. 2017 Apr 27. doi: 10.1007/s11682-017-9726-7. [Epub ahead of print]	Brain Imaging Behav. 2017	PMID:28451921	28451921	create date:2017/04/30 | first author:Smith R	NA
Contextual effects on cognitive control and BOLD activation in single versus mixed saccade tasks.	/pubmed/28371646	Pierce JE, McDowell JE.	Brain Cogn. 2017 Jul;115:12-20. doi: 10.1016/j.bandc.2017.03.003. Epub 2017 Mar 31.	Brain Cogn. 2017	PMID:28371646	28371646	create date:2017/04/04 | first author:Pierce JE	2016-10-10
Contextual exclusion processing: an fMRI study of rejection in a performance-related context.	/pubmed/27319001	Wagels L, Bergs R, Clemens B, BauchmÃ¼ller M, Gur RC, Schneider F, Habel U, Kohn N.	Brain Imaging Behav. 2017 Jun;11(3):874-886. doi: 10.1007/s11682-016-9561-2.	Brain Imaging Behav. 2017	PMID:27319001	27319001	create date:2016/06/20 | first author:Wagels L	NA
Contribution of fronto-striatal regions to emotional valence and repetition under cognitive conflict.	/pubmed/28477862	Chun JW, Park HJ, Kim DJ, Kim E, Kim JJ.	Brain Res. 2017 Jul 1;1666:48-57. doi: 10.1016/j.brainres.2017.04.018. Epub 2017 May 3.	Brain Res. 2017	PMID:28477862	28477862	create date:2017/05/10 | first author:Chun JW	2016-02-02
Contributions of self-report and performance-based individual differences measures of social cognitive ability to large-scale neural network functioning.	/pubmed/27007121	Smith R, Alkozei A, Killgore WDS.	Brain Imaging Behav. 2017 Jun;11(3):685-697. doi: 10.1007/s11682-016-9545-2.	Brain Imaging Behav. 2017	PMID:27007121	27007121	create date:2016/03/24 | first author:Smith R	NA
Cortical Circuit for Binding Object Identity and Location During Multiple-Object Tracking.	/pubmed/27913430	Nummenmaa L, Oksama L, Glerean E, HyÃ¶nÃ¤ J.	Cereb Cortex. 2017 Jan 1;27(1):162-172. doi: 10.1093/cercor/bhw380.	Cereb Cortex. 2017	PMID:27913430	27913430	create date:2016/12/04 | first author:Nummenmaa L	2016-04-13
Cortical interactions during the resolution of information processing demands in autism spectrum disorders.	/pubmed/28239517	Denisova K, Zhao G, Wang Z, Goh S, Huo Y, Peterson BS.	Brain Behav. 2016 Dec 24;7(2):e00596. doi: 10.1002/brb3.596. eCollection 2017 Feb.	Brain Behav. 2017	PMID:28239517 | PMCID:PMC5318360	28239517	create date:2017/02/28 | first author:Denisova K	2015-11-04
Cortical Networks Involved in Memory for Temporal Order.	/pubmed/28294716	Manelis A, Popov V, Paynter C, Walsh M, Wheeler ME, Vogt KM, Reder LM.	J Cogn Neurosci. 2017 Jul;29(7):1253-1266. doi: 10.1162/jocn_a_01123. Epub 2017 Mar 15.	J Cogn Neurosci. 2017	PMID:28294716	28294716	create date:2017/03/16 | first author:Manelis A	NA
Cortical representation of facial and tongue movements: aÂ task functional magnetic resonance imaging study.	/pubmed/26490439	Xiao FL, Gao PY, Qian TY, Sui BB, Xue J, Zhou J, Lin Y.	Clin Physiol Funct Imaging. 2017 May;37(3):341-345. doi: 10.1111/cpf.12304. Epub 2015 Oct 22.	Clin Physiol Funct Imaging. 2017	PMID:26490439	26490439	create date:2015/10/23 | first author:Xiao FL	2015-02-05
Cross-modal representation of spoken and written word meaning in left pars triangularis.	/pubmed/28213115	Liuzzi AG, Bruffaerts R, Peeters R, Adamczuk K, Keuleers E, De Deyne S, Storms G, Dupont P, Vandenberghe R.	Neuroimage. 2017 Apr 15;150:292-307. doi: 10.1016/j.neuroimage.2017.02.032. Epub 2017 Feb 14.	Neuroimage. 2017	PMID:28213115	28213115	create date:2017/02/19 | first author:Liuzzi AG	2016-12-12
Cultural differences and similarities in beliefs, practices, and neural mechanisms of emotion regulation.	/pubmed/28045309	Qu Y, Telzer EH.	Cultur Divers Ethnic Minor Psychol. 2017 Jan;23(1):36-44. doi: 10.1037/cdp0000112.	Cultur Divers Ethnic Minor Psychol. 2017	PMID:28045309	28045309	create date:2017/01/04 | first author:Qu Y	NA
Deciphering human motion to discriminate social interactions: a developmental neuroimaging study.	/pubmed/28008075	Sapey-Triomphe LA, Centelles L, Roth M, Fonlupt P, H矇naff MA, Schmitz C, Assaiante C.	Soc Cogn Affect Neurosci. 2017 Feb 1;12(2):340-351. doi: 10.1093/scan/nsw117.	Soc Cogn Affect Neurosci. 2017	PMID:28008075 | PMCID:PMC5390742	28008075	create date:2016/12/23 | first author:Sapey-Triomphe LA	2015-01-13
Decoding versus comprehension": Brain responses underlying reading comprehension in children with autism.	/pubmed/28242518	Bednarz HM, Maximo JO, Murdaugh DL, O'Kelley S, Kana RK.	Brain Lang. 2017 Jun;169:39-47. doi: 10.1016/j.bandl.2017.01.002. Epub 2017 Feb 24.	Brain Lang. 2017	PMID:28242518	28242518	create date:2017/03/01 | first author:Bednarz HM	2016-07-13
Decreased Cingulate Cortex activation during cognitive control processing in bipolar disorder.	/pubmed/28199893	Gruber SA, Dahlgren MK, Sagar KA, Gonenc A, Norris L, Cohen BM, Ongur D, Lewandowski KE.	J Affect Disord. 2017 Apr 15;213:86-95. doi: 10.1016/j.jad.2017.02.003. Epub 2017 Feb 7.	J Affect Disord. 2017	PMID:28199893	28199893	create date:2017/02/16 | first author:Gruber SA	2016-12-20
Default mode network deactivation during emotion processing predicts early antidepressant response.	/pubmed/28117844	Spies M, Kraus C, Geissberger N, Auer B, KlÃ¶bl M, Tik M, StÃ¼rkat IL, Hahn A, Woletz M, Pfabigan DM, Kasper S, Lamm C, Windischberger C, Lanzenberger R.	Transl Psychiatry. 2017 Jan 24;7(1):e1008. doi: 10.1038/tp.2016.265.	Transl Psychiatry. 2017	PMID:28117844	28117844	create date:2017/01/25 | first author:Spies M	2016-07-13
Defining the Neural Substrate of the Adult Outcome of Childhood ADHD: A Multimodal Neuroimaging Study of Response Inhibition.	/pubmed/28659040	Szekely E, Sudre GP, Sharp W, Leibenluft E, Shaw P.	Am J Psychiatry. 2017 Jun 29:appiajp201716111313. doi: 10.1176/appi.ajp.2017.16111313. [Epub ahead of print]	Am J Psychiatry. 2017	PMID:28659040	28659040	create date:2017/07/01 | first author:Szekely E	2016-11-28
Degradation of cortical representations during encoding following sleep deprivation.	/pubmed/28161311	Poh JH, Chee MWL.	Neuroimage. 2017 Feb 2;153:131-138. doi: 10.1016/j.neuroimage.2017.01.080. [Epub ahead of print]	Neuroimage. 2017	PMID:28161311	28161311	create date:2017/02/06 | first author:Poh JH	2016-12-03
Development, Initial Testing and Challenges of an Ecologically Valid Reward Prediction Error FMRI Task for Alcoholism.	/pubmed/28633363	Cservenka A, Courtney KE, Ghahremani DG, Hutchison KE, Ray LA.	Alcohol Alcohol. 2017 Jun 14:1-8. doi: 10.1093/alcalc/agx037. [Epub ahead of print]	Alcohol Alcohol. 2017	PMID:28633363	28633363	create date:2017/06/22 | first author:Cservenka A	2016-12-20
Differences in neural and cognitive response to emotional faces in middle-aged dizygotic twins at familial risk of depression.	/pubmed/28397623	Miskowiak KW, Svendsen AM, Harmer CJ, Elliott R, Macoveanu J, Siebner HR, Kessing LV, Vinberg M.	Psychol Med. 2017 Apr 11:1-13. doi: 10.1017/S0033291717000861. [Epub ahead of print]	Psychol Med. 2017	PMID:28397623	28397623	create date:2017/04/12 | first author:Miskowiak KW	2016-08-23
Differences in neural response to extinction recall in young adults with or without history of behavioral inhibition.	/pubmed/28534459	Shechner T, Fox NA, Mash JA, Jarcho JM, Chen G, Leibenluft E, Pine DS, Britton JC.	Dev Psychopathol. 2017 May 23:1-11. doi: 10.1017/S0954579417000554. [Epub ahead of print]	Dev Psychopathol. 2017	PMID:28534459	28534459	create date:2017/05/24 | first author:Shechner T	NA
Differences in neural responses to reward and punishment processing between anorexia nervosa subtypes: An fMRI study.	/pubmed/28459134	Murao E, Sugihara G, Isobe M, Noda T, Kawabata M, Matsukawa N, Takahashi H, Murai T, Noma S.	Psychiatry Clin Neurosci. 2017 Apr 29. doi: 10.1111/pcn.12537. [Epub ahead of print]	Psychiatry Clin Neurosci. 2017	PMID:28459134	28459134	create date:2017/05/02 | first author:Murao E	2017-01-25
Different activity patterns for action and language within their shared neural areas: An fMRI study on action observation and language phonology.	/pubmed/28259773	Zhang Z, Sun Y, Humphreys GW, Song Y.	Neuropsychologia. 2017 May;99:112-120. doi: 10.1016/j.neuropsychologia.2017.02.025. Epub 2017 Mar 1.	Neuropsychologia. 2017	PMID:28259773	28259773	create date:2017/03/06 | first author:Zhang Z	2016-08-22
Differential Abnormal Pattern of Anterior Cingulate Gyrus Activation in Unipolar and Bipolar Depression: an fMRI and Pattern Classification Approach.	/pubmed/28205606	BÃ¼rger C, Redlich R, Grotegerd D, Meinert S, Dohm K, Schneider I, Zaremba D, FÃ¶rster K, Alferink J, BÃ¶lte J, Heindel W, Kugel H, Arolt V, Dannlowski U.	Neuropsychopharmacology. 2017 Jun;42(7):1399-1408. doi: 10.1038/npp.2017.36. Epub 2017 Feb 16.	Neuropsychopharmacology. 2017	PMID:28205606 | PMCID:PMC5436122	28205606	create date:2017/02/17 | first author:BÃ¼rger C	2016-08-21
Differential Aging Trajectories of Modulation of Activation to Cognitive Challenge in APOE Îµ4 Groups: Reduced Modulation Predicts Poorer Cognitive Performance.	/pubmed/28652414	Foster CM, Kennedy KM, Rodrigue KM.	J Neurosci. 2017 Jul 19;37(29):6894-6901. doi: 10.1523/JNEUROSCI.3900-16.2017. Epub 2017 Jun 26.	J Neurosci. 2017	PMID:28652414	28652414	create date:2017/06/28 | first author:Foster CM	2016-12-20
Differential Effects of Encoding Instructions on Brain Activity Patterns of Item and Associative Memory.	/pubmed/28139957	Becker N, Kalpouzos G, Persson J, Laukka EJ, Brehmer Y.	J Cogn Neurosci. 2017 Mar;29(3):545-559. doi: 10.1162/jocn_a_01062. Epub 2016 Oct 19.	J Cogn Neurosci. 2017	PMID:28139957	28139957	create date:2017/02/01 | first author:Becker N	NA
Differential failure to deactivate the default mode network in unipolar and bipolar depression.	/pubmed/28714580	RodrÃ­guez-Cano E, Alonso-Lana S, SarrÃ³ S, FernÃ¡ndez-Corcuera P, Goikolea JM, Vieta E, Maristany T, Salvador R, McKenna PJ, Pomarol-Clotet E.	Bipolar Disord. 2017 Jul 17. doi: 10.1111/bdi.12517. [Epub ahead of print]	Bipolar Disord. 2017	PMID:28714580	28714580	create date:2017/07/18 | first author:RodrÃ­guez-Cano E	2016-10-18
Differential Recruitment of Brain Regions During Response Inhibition in Children Prenatally Exposed to Alcohol.	/pubmed/28075019	Kodali VN, Jacobson JL, Lindinger NM, Dodge NC, Molteno CD, Meintjes EM, Jacobson SW.	Alcohol Clin Exp Res. 2017 Feb;41(2):334-344. doi: 10.1111/acer.13307. Epub 2017 Jan 11.	Alcohol Clin Exp Res. 2017	PMID:28075019 | PMCID:PMC5272840	28075019	create date:2017/01/12 | first author:Kodali VN	2016-06-30
Differential responses of the dorsomedial prefrontal cortex and right posterior superior temporal sulcus to spontaneous mentalizing.	/pubmed/28556306	Moessnang C, Otto K, Bilek E, SchÃ¤fer A, Baumeister S, Hohmann S, Poustka L, Brandeis D, Banaschewski T, Tost H, Meyer-Lindenberg A.	Hum Brain Mapp. 2017 Aug;38(8):3791-3803. doi: 10.1002/hbm.23626. Epub 2017 May 27.	Hum Brain Mapp. 2017	PMID:28556306	28556306	create date:2017/05/31 | first author:Moessnang C	2016-09-21
Diminished motor imagery capability in adults with motor impairment: an fMRI mental rotation study.	/pubmed/28673767	Kashuk SR, Williams J, Thorpe G, Wilson PH, Egan GF.	Behav Brain Res. 2017 Jun 30. pii: S0166-4328(16)30722-7. doi: 10.1016/j.bbr.2017.06.042. [Epub ahead of print]	Behav Brain Res. 2017	PMID:28673767	28673767	create date:2017/07/05 | first author:Kashuk SR	2016-10-29
Disassociation between brain activation and executive function in fragile X premutation females.	/pubmed/27739609	Shelton AL, Cornish K, Clough M, Gajamange S, Kolbe S, Fielding J.	Hum Brain Mapp. 2017 Feb;38(2):1056-1067. doi: 10.1002/hbm.23438. Epub 2016 Oct 14.	Hum Brain Mapp. 2017	PMID:27739609	27739609	create date:2016/10/16 | first author:Shelton AL	2016-07-10
Disentangling subgroups of participants recruiting shared as well as different brain regions for the execution of the verb generation task: A data-driven fMRI study.	/pubmed/28010939	Cerliani L, Thomas RM, Aquino D, Contarino V, Bizzi A.	Cortex. 2017 Jan;86:247-259. doi: 10.1016/j.cortex.2016.11.017. Epub 2016 Dec 7.	Cortex. 2017	PMID:28010939	28010939	create date:2016/12/25 | first author:Cerliani L	2015-12-31
Disrupted Brain Activation and Deactivation Pattern during Semantic Verbal Fluency Task in Patients with Major Depression.	/pubmed/28052303	Takamura M, Okamoto Y, Okada G, Toki S, Yamamoto T, Yamamoto O, Jitsuiki H, Yokota N, Tamura T, Kurata A, Kaichi Y, Akiyama Y, Awai K, Yamawaki S.	Neuropsychobiology. 2016;74(2):69-77. doi: 10.1159/000453399. Epub 2017 Jan 5.	Neuropsychobiology. 2016	PMID:28052303	28052303	create date:2017/01/05 | first author:Takamura M	2016-03-29
Disrupted neural activity patterns to novelty and effort in young adult APOE-e4 carriers performing a subsequent memory task.	/pubmed/28239522	Evans S, Dowell NG, Tabet N, King SL, Hutton SB, Rusted JM.	Brain Behav. 2017 Jan 5;7(2):e00612. doi: 10.1002/brb3.612. eCollection 2017 Feb.	Brain Behav. 2017	PMID:28239522 | PMCID:PMC5318365	28239522	create date:2017/02/28 | first author:Evans S	2016-05-16
Dissociable neural processes during risky decision-making in individuals with Internet-gaming disorder.	/pubmed/28413776	Liu L, Xue G, Potenza MN, Zhang JT, Yao YW, Xia CC, Lan J, Ma SS, Fang XY.	Neuroimage Clin. 2017 Mar 29;14:741-749. doi: 10.1016/j.nicl.2017.03.010. eCollection 2017.	Neuroimage Clin. 2017	PMID:28413776 | PMCID:PMC5385591	28413776	create date:2017/04/18 | first author:Liu L	2016-11-25
Do alcohol-dependent patients show different neural activation during response inhibition than healthy controls in an alcohol-related fMRI go/no-go-task?	/pubmed/28161772	Czapla M, Baeuchl C, Simon JJ, Richter B, Kluge M, Friederich HC, Mann K, Herpertz SC, Loeber S.	Psychopharmacology (Berl). 2017 Mar;234(6):1001-1015. doi: 10.1007/s00213-017-4541-9. Epub 2017 Feb 4.	Psychopharmacology (Berl). 2017	PMID:28161772	28161772	create date:2017/02/06 | first author:Czapla M	NA
Dopamine Modulates Adaptive Prediction Error Coding in the Human Midbrain and Striatum.	/pubmed/28202786	Diederen KM, Ziauddeen H, Vestergaard MD, Spencer T, Schultz W, Fletcher PC.	J Neurosci. 2017 Feb 15;37(7):1708-1720. doi: 10.1523/JNEUROSCI.1979-16.2016.	J Neurosci. 2017	PMID:28202786 | PMCID:PMC5320604	28202786	create date:2017/02/17 | first author:Diederen KM	2016-06-17
Dopaminergic Enhancement of Striatal Response to Reward in Major Depression.	/pubmed/27771973	Admon R, Kaiser RH, Dillon DG, Beltzer M, Goer F, Olson DP, Vitaliano G, Pizzagalli DA.	Am J Psychiatry. 2017 Apr 1;174(4):378-386. doi: 10.1176/appi.ajp.2016.16010111. Epub 2016 Oct 24.	Am J Psychiatry. 2017	PMID:27771973 | PMCID:PMC5378658	27771973	create date:2016/10/25 | first author:Admon R	2016-01-26
Dorso-medial and ventro-lateral functional specialization of the human retrosplenial complex in spatial updating and orienting.	/pubmed/27553438	Burles F, Slone E, Iaria G.	Brain Struct Funct. 2017 Apr;222(3):1481-1493. doi: 10.1007/s00429-016-1288-8. Epub 2016 Aug 23.	Brain Struct Funct. 2017	PMID:27553438	27553438	create date:2016/08/25 | first author:Burles F	NA
Dynamic modulation of decision biases by brainstem arousal systems.	/pubmed/28383284	de Gee JW, Colizoli O, Kloosterman NA, Knapen T, Nieuwenhuis S, Donner TH.	Elife. 2017 Apr 11;6. pii: e23232. doi: 10.7554/eLife.23232.	Elife. 2017	PMID:28383284	28383284	create date:2017/04/07 | first author:de Gee JW	2016-11-14
Dynamic spatiotemporal variability of alpha-BOLD relationships during the resting-state and task-evoked responses.	/pubmed/28454820	Mayhew SD, Bagshaw AP.	Neuroimage. 2017 Jul 15;155:120-137. doi: 10.1016/j.neuroimage.2017.04.051. Epub 2017 Apr 25.	Neuroimage. 2017	PMID:28454820	28454820	create date:2017/04/30 | first author:Mayhew SD	2016-09-23
Effect of topiramate and zonisamide on fMRI cognitive networks.	/pubmed/28213372	Wandschneider B, Burdett J, Townsend L, Hill A, Thompson PJ, Duncan JS, Koepp MJ.	Neurology. 2017 Mar 21;88(12):1165-1171. doi: 10.1212/WNL.0000000000003736. Epub 2017 Feb 17.	Neurology. 2017	PMID:28213372 | PMCID:PMC5373787	28213372	create date:2017/02/19 | first author:Wandschneider B	2016-05-11
Effects of Alcohol Dependence Severity on Neural Correlates of Delay Discounting.	/pubmed/28340213	Lim AC, Cservenka A, Ray LA.	Alcohol Alcohol. 2017 Jul 1;52(4):506-515. doi: 10.1093/alcalc/agx015.	Alcohol Alcohol. 2017	PMID:28340213	28340213	create date:2017/03/25 | first author:Lim AC	2016-11-22
Effects of alexithymia and empathy on the neural processing of social and monetary rewards.	/pubmed/27866269	Goerlich KS, Votinov M, Lammertz SE, Winkler L, Spreckelmeyer KN, Habel U, GrÃ¼nder G, Gossen A.	Brain Struct Funct. 2017 Jul;222(5):2235-2250. doi: 10.1007/s00429-016-1339-1. Epub 2016 Nov 19.	Brain Struct Funct. 2017	PMID:27866269	27866269	create date:2016/11/21 | first author:Goerlich KS	2016-06-18
Effects of behavioural activation on the neural basis of other perspective self-referential processing in subthreshold depression: a functional magnetic resonance imaging study.	/pubmed/27894368	Shiota S, Okamoto Y, Okada G, Takagaki K, Takamura M, Mori A, Yokoyama S, Nishiyama Y, Jinnin R, Hashimoto RI, Yamawaki S.	Psychol Med. 2017 Apr;47(5):877-888. doi: 10.1017/S0033291716002956. Epub 2016 Nov 29.	Psychol Med. 2017	PMID:27894368 | PMCID:PMC5341493	27894368	create date:2016/11/30 | first author:Shiota S	2016-03-22
Effects of childhood trauma on working memory in affective and non-affective psychotic disorders.	/pubmed/27090803	QuidÃ© Y, O'Reilly N, Rowland JE, Carr VJ, Elzinga BM, Green MJ.	Brain Imaging Behav. 2017 Jun;11(3):722-735. doi: 10.1007/s11682-016-9548-z.	Brain Imaging Behav. 2017	PMID:27090803	27090803	create date:2016/04/20 | first author:QuidÃ© Y	NA
Effects of levodopa on corticostriatal circuits supporting working memory in Parkinson's disease.	/pubmed/28675834	Simioni AC, Dagher A, Fellows LK.	Cortex. 2017 Jun 7;93:193-205. doi: 10.1016/j.cortex.2017.05.021. [Epub ahead of print]	Cortex. 2017	PMID:28675834	28675834	create date:2017/07/05 | first author:Simioni AC	2017-01-24
Effects of Oxytocin and Vasopressin on Preferential Brain Responses to Negative Social Feedback.	/pubmed/27796303	Gozzi M, Dashow EM, Thurm A, Swedo SE, Zink CF.	Neuropsychopharmacology. 2017 Jun;42(7):1409-1419. doi: 10.1038/npp.2016.248. Epub 2016 Oct 31.	Neuropsychopharmacology. 2017	PMID:27796303 | PMCID:PMC5436111	27796303	create date:2016/11/01 | first author:Gozzi M	2016-05-10
Emotional conflict processing in adolescent chronic fatigue syndrome: A pilot study using functional magnetic resonance imaging.	/pubmed/27647312	Wortinger LA, Endestad T, Melinder AM, Ã˜ie MG, Sulheim D, Fagermoen E, Wyller VB.	J Clin Exp Neuropsychol. 2017 May;39(4):355-368. doi: 10.1080/13803395.2016.1230180. Epub 2016 Sep 20.	J Clin Exp Neuropsychol. 2017	PMID:27647312	27647312	create date:2016/09/21 | first author:Wortinger LA	2016-06-10
Empathy and aversion: the neural signature of mentalizing in Tourette syndrome.	/pubmed/27776574	Eddy CM, Cavanna AE, Hansen PC.	Psychol Med. 2017 Feb;47(3):507-517. doi: 10.1017/S0033291716002725. Epub 2016 Oct 25.	Psychol Med. 2017	PMID:27776574	27776574	create date:2016/10/26 | first author:Eddy CM	NA
Enhanced neural activation with blueberry supplementation in mild cognitive impairment.	/pubmed/28221821	Boespflug EL, Eliassen JC, Dudley JA, Shidler MD, Kalt W, Summer SS, Stein AL, Stover AN, Krikorian R.	Nutr Neurosci. 2017 Feb 21:1-9. doi: 10.1080/1028415X.2017.1287833. [Epub ahead of print]	Nutr Neurosci. 2017	PMID:28221821	28221821	create date:2017/02/22 | first author:Boespflug EL	NA
Enhancing Effects of NMDA-Receptor Blockade on Extinction Learning and Related Brain Activation Are Modulated by BMI.	/pubmed/28326025	Golisch A, Heba S, Glaubitz B, Tegenthoff M, Lissek S.	Front Behav Neurosci. 2017 Mar 7;11:34. doi: 10.3389/fnbeh.2017.00034. eCollection 2017.	Front Behav Neurosci. 2017	PMID:28326025 | PMCID:PMC5339306	28326025	create date:2017/03/23 | first author:Golisch A	2016-09-28
Evidence for cognitive resource imbalance in adolescents with narcolepsy.	/pubmed/28321606	Witt ST, Drissi NM, Tapper S, Wretman A, SzakÃ¡cs A, HallbÃ¶Ã¶k T, Landtblom AM, Karlsson T, Lundberg P, EngstrÃ¶m M.	Brain Imaging Behav. 2017 Mar 20. doi: 10.1007/s11682-017-9706-y. [Epub ahead of print]	Brain Imaging Behav. 2017	PMID:28321606	28321606	create date:2017/03/23 | first author:Witt ST	NA
Evidence of cortical reorganization of language networks after stroke with subacute Broca's aphasia: a blood oxygenation level dependent-functional magnetic resonance imaging study.	/pubmed/28250756	Qiu WH, Wu HX, Yang QL, Kang Z, Chen ZC, Li K, Qiu GR, Xie CQ, Wan GF, Chen SQ.	Neural Regen Res. 2017 Jan;12(1):109-117. doi: 10.4103/1673-5374.198996.	Neural Regen Res. 2017	PMID:28250756 | PMCID:PMC5319215	28250756	create date:2017/03/03 | first author:Qiu WH	NA
Excitation and inhibition in anterior cingulate predict use of past experiences.	/pubmed/28055824	Scholl J, Kolling N, Nelissen N, Stagg CJ, Harmer CJ, Rushworth MF.	Elife. 2017 Jan 5;6. pii: e20365. doi: 10.7554/eLife.20365.	Elife. 2017	PMID:28055824 | PMCID:PMC5213710	28055824	create date:2017/01/06 | first author:Scholl J	2016-08-05
Expectation influences the interruptive function of pain: Behavioural and neural findings.	/pubmed/27564058	Sinke C, Schmidt K, Forkmann K, Bingel U.	Eur J Pain. 2017 Feb;21(2):343-356. doi: 10.1002/ejp.928. Epub 2016 Aug 26.	Eur J Pain. 2017	PMID:27564058	27564058	create date:2016/08/27 | first author:Sinke C	NA
Exploration and Identification of Cortico-Cerebellar-Brainstem Closed Loop During a Motivational-Motor Task: an fMRI Study.	/pubmed/27271710	Belkhiria C, Driss T, Habas C, Jaafar H, Guillevin R, de Marco G.	Cerebellum. 2017 Apr;16(2):326-339. doi: 10.1007/s12311-016-0801-1.	Cerebellum. 2017	PMID:27271710	27271710	create date:2016/06/09 | first author:Belkhiria C	NA
Exploring Emotion Regulation in Juveniles Who Have Sexually Offended: An fMRI Study.	/pubmed/27997290	Jones S, Joyal CC, Cisler JM, Bai S.	J Child Sex Abus. 2017 Jan;26(1):40-57. doi: 10.1080/10538712.2016.1259280. Epub 2016 Dec 20.	J Child Sex Abus. 2017	PMID:27997290	27997290	create date:2016/12/21 | first author:Jones S	2016-02-11
Exploring Neural Efficiency in Multiple Sclerosis Patients during the Symbol Digit Modalities Test: A Functional Magnetic Resonance Imaging Study.	/pubmed/28538226	Fittipaldi-MÃ¡rquez MS, Cruz-GÃ³mez ÃJ, Sanchis-Segura C, Belenguer A, Ãvila C, Forn C.	Neurodegener Dis. 2017 May 25;17(4-5):199-207. doi: 10.1159/000460252. [Epub ahead of print]	Neurodegener Dis. 2017	PMID:28538226	28538226	create date:2017/05/26 | first author:Fittipaldi-MÃ¡rquez MS	2016-07-19
Externalizing behavior severity in youths with callous-unemotional traits corresponds to patterns of amygdala activity and connectivity during judgments of causing fear.	/pubmed/28535830	Cardinale EM, Breeden AL, Robertson EL, Lozier LM, Vanmeter JW, Marsh AA.	Dev Psychopathol. 2017 May 24:1-11. doi: 10.1017/S0954579417000566. [Epub ahead of print]	Dev Psychopathol. 2017	PMID:28535830	28535830	create date:2017/05/26 | first author:Cardinale EM	NA
Externally induced frontoparietal synchronization modulates network dynamics and enhances working memory performance.	/pubmed/28288700	Violante IR, Li LM, Carmichael DW, Lorenz R, Leech R, Hampshire A, Rothwell JC, Sharp DJ.	Elife. 2017 Mar 14;6. pii: e22001. doi: 10.7554/eLife.22001.	Elife. 2017	PMID:28288700 | PMCID:PMC5349849	28288700	create date:2017/03/16 | first author:Violante IR	2016-10-04
Face-name association task reveals memory networks in patients with left and right hippocampal sclerosis.	/pubmed/28180076	Klamer S, Milian M, Erb M, Rona S, Lerche H, Ethofer T.	Neuroimage Clin. 2017 Jan 22;14:174-182. doi: 10.1016/j.nicl.2017.01.021. eCollection 2017.	Neuroimage Clin. 2017	PMID:28180076 | PMCID:PMC5279692	28180076	create date:2017/02/10 | first author:Klamer S	2016-08-25
Failure to retreat: Blunted sensitivity to negative feedback supports risky behavior in adolescents.	/pubmed/27989774	McCormick EM, Telzer EH.	Neuroimage. 2017 Feb 15;147:381-389. doi: 10.1016/j.neuroimage.2016.12.041. Epub 2016 Dec 16.	Neuroimage. 2017	PMID:27989774 | PMCID:PMC5303674	27989774	create date:2016/12/19 | first author:McCormick EM	2016-06-21
Faster phonological processing and right occipito-temporal coupling in deaf adults signal poor cochlear implant outcome.	/pubmed/28348400	Lazard DS, Giraud AL.	Nat Commun. 2017 Mar 28;8:14872. doi: 10.1038/ncomms14872.	Nat Commun. 2017	PMID:28348400 | PMCID:PMC5379061	28348400	create date:2017/03/30 | first author:Lazard DS	2015-11-13
Fear Spreading Across Senses: Visual Emotional Events Alter Cortical Responses to Touch, Audition, and Vision.	/pubmed/28365774	DomÃ­nguez-BorrÃ s J, Rieger SW, Corradi-Dell'Acqua C, Neveu R, Vuilleumier P.	Cereb Cortex. 2017 Jan 1;27(1):68-82. doi: 10.1093/cercor/bhw337.	Cereb Cortex. 2017	PMID:28365774	28365774	create date:2017/04/04 | first author:DomÃ­nguez-BorrÃ s J	2016-04-20
Fine Subdivisions of the Semantic Network Supporting Social and Sensory-Motor Semantic Processing.	/pubmed/28633369	Lin N, Wang X, Xu Y, Wang X, Hua H, Zhao Y, Li X.	Cereb Cortex. 2017 Jun 15:1-12. doi: 10.1093/cercor/bhx148. [Epub ahead of print]	Cereb Cortex. 2017	PMID:28633369	28633369	create date:2017/06/22 | first author:Lin N	NA
FMRI activity during associative encoding is correlated with cardiorespiratory fitness and source memory performance in older adults.	/pubmed/28161031	Hayes SM, Hayes JP, Williams VJ, Liu H, Verfaellie M.	Cortex. 2017 Jun;91:208-220. doi: 10.1016/j.cortex.2017.01.002. Epub 2017 Jan 12.	Cortex. 2017	PMID:28161031	28161031	create date:2017/02/06 | first author:Hayes SM	2016-08-23
fMRI characterisation of widespread brain networks relevant for behavioural variability in fine hand motor control with and without visual feedback.	/pubmed/28093359	Mayhew SD, Porcaro C, Tecchio F, Bagshaw AP.	Neuroimage. 2017 Mar 1;148:330-342. doi: 10.1016/j.neuroimage.2017.01.017. Epub 2017 Jan 14.	Neuroimage. 2017	PMID:28093359	28093359	create date:2017/01/18 | first author:Mayhew SD	2016-06-23
fMRI investigation of working memory in adolescents with surgically treated congenital heart disease.	/pubmed/26985707	King TZ, Smith KM, Burns TG, Sun B, Shin J, Jones RA, Drossner D, Mahle WT.	Appl Neuropsychol Child. 2017 Jan-Mar;6(1):7-21. doi: 10.1080/21622965.2015.1065185. Epub 2016 Mar 17.	Appl Neuropsychol Child. 2017	PMID:26985707	26985707	create date:2016/03/18 | first author:King TZ	NA
fMRI Neurofeedback Training for Increasing Anterior Cingulate Cortex Activation in Adult Attention Deficit Hyperactivity Disorder. An Exploratory Randomized, Single-Blinded Study.	/pubmed/28125735	Zilverstand A, Sorger B, Slaats-Willemse D, Kan CC, Goebel R, Buitelaar JK.	PLoS One. 2017 Jan 26;12(1):e0170795. doi: 10.1371/journal.pone.0170795. eCollection 2017.	PLoS One. 2017	PMID:28125735 | PMCID:PMC5270326	28125735	create date:2017/01/27 | first author:Zilverstand A	2016-07-14
Frequency and Chunking in Derived Words: A Parametric fMRI Study.	/pubmed/28294712	Blumenthal-DramÃ© A, Glauche V, Bormann T, Weiller C, Musso M, Kortmann B.	J Cogn Neurosci. 2017 Jul;29(7):1162-1177. doi: 10.1162/jocn_a_01120. Epub 2017 Mar 15.	J Cogn Neurosci. 2017	PMID:28294712	28294712	create date:2017/03/16 | first author:Blumenthal-DramÃ© A	NA
Fronto-striatal network activation leads to less fatigue in multiple sclerosis.	/pubmed/28627957	Dobryakova E, Hulst HE, Spirou A, Chiaravalloti ND, Genova HM, Wylie GR, DeLuca J.	Mult Scler. 2017 Jun 1:1352458517717087. doi: 10.1177/1352458517717087. [Epub ahead of print]	Mult Scler. 2017	PMID:28627957	28627957	create date:2017/06/20 | first author:Dobryakova E	2016-09-28
Frontolimbic functioning during threat-related attention: Relations to early behavioral inhibition and anxiety in children.	/pubmed/26325222	Fu X, Taber-Thomas BC, P矇rez-Edgar K.	Biol Psychol. 2017 Jan;122:98-109. doi: 10.1016/j.biopsycho.2015.08.010. Epub 2015 Sep 6.	Biol Psychol. 2017	PMID:26325222 | PMCID:PMC4779741	26325222	create date:2015/09/02 | first author:Fu X	2015-04-05
Frontostriatal Contribution to the Interplay of Flexibility and Stability in Serial Prediction.	/pubmed/27626228	Trempler I, Schiffer AM, El-Sourani N, Ahlheim C, Fink GR, Schubotz RI.	J Cogn Neurosci. 2017 Feb;29(2):298-309. doi: 10.1162/jocn_a_01040. Epub 2016 Sep 14.	J Cogn Neurosci. 2017	PMID:27626228	27626228	create date:2016/09/15 | first author:Trempler I	NA
Functional activity of the sensorimotor cortex and cerebellum relates to cervical dystonia symptoms.	/pubmed/28594097	Burciu RG, Hess CW, Coombes SA, Ofori E, Shukla P, Chung JW, McFarland NR, Wagle Shukla A, Okun MS, Vaillancourt DE.	Hum Brain Mapp. 2017 Jun 8. doi: 10.1002/hbm.23684. [Epub ahead of print]	Hum Brain Mapp. 2017	PMID:28594097	28594097	create date:2017/06/09 | first author:Burciu RG	2017-02-06
Functional brain networks during picture encoding and recognition in different odor contexts.	/pubmed/28647598	Reichert JL, Ninaus M, Schuehly W, Hirschmann C, Bagga D, SchÃ¶pf V.	Behav Brain Res. 2017 Jun 21;333:98-108. doi: 10.1016/j.bbr.2017.06.022. [Epub ahead of print]	Behav Brain Res. 2017	PMID:28647598	28647598	create date:2017/06/26 | first author:Reichert JL	2017-05-05
Functional connectivity between prefrontal and parietal cortex drives visuo-spatial attention shifts.	/pubmed/28254653	Heinen K, Feredoes E, Ruff CC, Driver J.	Neuropsychologia. 2017 May;99:81-91. doi: 10.1016/j.neuropsychologia.2017.02.024. Epub 2017 Feb 28.	Neuropsychologia. 2017	PMID:28254653	28254653	create date:2017/03/04 | first author:Heinen K	2016-07-12
Functional insights into aberrant brain responses and integration in patients with lifelong premature ejaculation.	/pubmed/28352072	Zhang B, Lu J, Xia J, Wang F, Li W, Chen F, Han Y, Chen Y, Zhu B, Qing Z, Zhang X, Dai Y.	Sci Rep. 2017 Mar 28;7(1):460. doi: 10.1038/s41598-017-00421-3.	Sci Rep. 2017	PMID:28352072	28352072	create date:2017/03/30 | first author:Zhang B	2016-08-19
Functional Laterality of Task-Evoked Activation in Sensorimotor Cortex of Preterm Infants: An Optimized 3 T fMRI Study Employing a Customized Neonatal Head Coil.	/pubmed/28076368	Scheef L, Nordmeyer-Massner JA, Smith-Collins AP, M羹ller N, Stegmann-Woessner G, Jankowski J, Gieseke J, Born M, Seitz H, Bartmann P, Schild HH, Pruessmann KP, Heep A, Boecker H.	PLoS One. 2017 Jan 11;12(1):e0169392. doi: 10.1371/journal.pone.0169392. eCollection 2017.	PLoS One. 2017	PMID:28076368 | PMCID:PMC5226735	28076368	create date:2017/01/12 | first author:Scheef L	2016-01-19
Functional magnetic resonance imaging correlates of emotion recognition and voluntary attentional regulation in depression: A generalized psycho-physiological interaction study.	/pubmed/27814960	Tozzi L, Doolin K, Farrel C, Joseph S, O'Keane V, Frodl T.	J Affect Disord. 2017 Jan 15;208:535-544. doi: 10.1016/j.jad.2016.10.029. Epub 2016 Oct 24.	J Affect Disord. 2017	PMID:27814960	27814960	create date:2016/11/07 | first author:Tozzi L	2016-05-19
Functional magnetic resonance imaging response as an early biomarker of cognitive decline in elderly patients with metabolic syndrome.	/pubmed/28711765	Shigaeff N, Amaro E, Franco FGM, Jacinto AF, Chiochetta G, Cendoroglo MS, Citero VA.	Arch Gerontol Geriatr. 2017 Jul 8;73:1-7. doi: 10.1016/j.archger.2017.07.002. [Epub ahead of print]	Arch Gerontol Geriatr. 2017	PMID:28711765	28711765	create date:2017/07/18 | first author:Shigaeff N	2016-07-26
Functional neuroanatomy associated with the interaction between emotion and cognition in explicit memory tasks in patients with generalized anxiety disorder.	/pubmed/26924833	Moon CM, Yang JC, Jeong GW.	Acta Radiol. 2017 Jan;58(1):98-106. Epub 2016 Feb 27.	Acta Radiol. 2017	PMID:26924833	26924833	create date:2016/03/01 | first author:Moon CM	2015-11-24
Functional organization of the language network in three- and six-year-old children.	/pubmed/27542319	Vissiennon K, Friederici AD, Brauer J, Wu CY.	Neuropsychologia. 2017 Apr;98:24-33. doi: 10.1016/j.neuropsychologia.2016.08.014. Epub 2016 Aug 16.	Neuropsychologia. 2017	PMID:27542319	27542319	create date:2016/08/21 | first author:Vissiennon K	2016-01-29
Functional Similarity of Medial Superior Parietal Areas for Shift-Selective Attention Signals in Humans and Monkeys.	/pubmed/28472289	Caspari N, Arsenault JT, Vandenberghe R, Vanduffel W.	Cereb Cortex. 2017 May 4:1-15. doi: 10.1093/cercor/bhx114. [Epub ahead of print]	Cereb Cortex. 2017	PMID:28472289	28472289	create date:2017/05/05 | first author:Caspari N	2016-12-05
Further support for association between GWAS variant for positive emotion and reward systems.	/pubmed/28140400	Lancaster TM, Ihssen N, Brindley LM, Linden DE.	Transl Psychiatry. 2017 Jan 31;7(1):e1018. doi: 10.1038/tp.2016.289.	Transl Psychiatry. 2017	PMID:28140400 | PMCID:PMC5299394	28140400	create date:2017/02/01 | first author:Lancaster TM	2016-09-28
Fusing multiple neuroimaging modalities to assess group differences in perception-action coupling.	/pubmed/28713174	Muraskin J, Sherwin J, Lieberman G, Garcia JO, Verstynen T, Vettel JM, Sajda P.	Proc IEEE Inst Electr Electron Eng. 2017 Jan;105(1):83-100. doi: 10.1109/JPROC.2016.2574702. Epub 2016 Jul 15.	Proc IEEE Inst Electr Electron Eng. 2017	PMID:28713174 | PMCID:PMC5509353	28713174	create date:2017/07/18 | first author:Muraskin J	2016-02-08
GABRB1 Single Nucleotide Polymorphism Associated with Altered Brain Responses (but not Performance) during Measures of Impulsivity and Reward Sensitivity in Human Adolescents.	/pubmed/28261068	Duka T, Nikolaou K, King SL, Banaschewski T, Bokde AL, B羹chel C, Carvalho FM, Conrod PJ, Flor H, Gallinat J, Garavan H, Heinz A, Jia T, Gowland P, Martinot JL, Paus T, Rietschel M, Robbins TW, Smolka M, Schumann G, Stephens DN.	Front Behav Neurosci. 2017 Feb 15;11:24. doi: 10.3389/fnbeh.2017.00024. eCollection 2017.	Front Behav Neurosci. 2017	PMID:28261068 | PMCID:PMC5309221	28261068	create date:2017/03/07 | first author:Duka T	2016-07-08
Gaming is related to enhanced working memory performance and task-related cortical activity.	/pubmed/27815094	Moisala M, Salmela V, HietajÃ¤rvi L, Carlson S, Vuontela V, Lonka K, Hakkarainen K, Salmela-Aro K, Alho K.	Brain Res. 2017 Jan 15;1655:204-215. doi: 10.1016/j.brainres.2016.10.027. Epub 2016 Nov 2.	Brain Res. 2017	PMID:27815094	27815094	create date:2016/11/07 | first author:Moisala M	2016-06-20
Hemispheric asymmetries in the transition from action preparation to execution.	/pubmed/28069542	Sulpizio V, Lucci G, Berchicci M, Galati G, Pitzalis S, Di Russo F.	Neuroimage. 2017 Mar 1;148:390-402. doi: 10.1016/j.neuroimage.2017.01.009. Epub 2017 Jan 6.	Neuroimage. 2017	PMID:28069542	28069542	create date:2017/01/11 | first author:Sulpizio V	2016-11-23
Hierarchically organized medial frontal cortex-basal ganglia loops selectively control task- and response-selection.	/pubmed/28716966	Korb FM, Jiang J, King JA, Egner T.	J Neurosci. 2017 Jul 17. pii: 3289-16. doi: 10.1523/JNEUROSCI.3289-16.2017. [Epub ahead of print]	J Neurosci. 2017	PMID:28716966	28716966	create date:2017/07/19 | first author:Korb FM	2016-10-24
Hippocampal Contribution to Context Encoding across Development Is Disrupted following Early-Life Adversity.	/pubmed/28093475	Lambert HK, Sheridan MA, Sambrook KA, Rosen ML, Askren MK, McLaughlin KA.	J Neurosci. 2017 Feb 15;37(7):1925-1934. doi: 10.1523/JNEUROSCI.2618-16.2017. Epub 2017 Jan 16.	J Neurosci. 2017	PMID:28093475 | PMCID:PMC5320618	28093475	create date:2017/01/18 | first author:Lambert HK	2016-08-17
Hippocampal-cortical contributions to strategic exploration during perceptual discrimination.	/pubmed/28241401	Voss JL, Cohen NJ.	Hippocampus. 2017 Jun;27(6):642-652. doi: 10.1002/hipo.22719. Epub 2017 Mar 15.	Hippocampus. 2017	PMID:28241401 | PMCID:PMC5435547	28241401	create date:2017/02/28 | first author:Voss JL	2016-09-06
Hormone therapy at early post-menopause increases cognitive control-related prefrontal activity.	/pubmed/28322310	Girard R, M矇t矇reau E, Thomas J, Pugeat M, Qu C, Dreher JC.	Sci Rep. 2017 Mar 21;7:44917. doi: 10.1038/srep44917.	Sci Rep. 2017	PMID:28322310 | PMCID:PMC5359606	28322310	create date:2017/03/23 | first author:Girard R	2016-12-21
How does first language (L1) influence second language (L2) reading in the brain? Evidence from Korean-English and Chinese-English bilinguals.	/pubmed/28437658	Kim SY, Liu L, Cao F.	Brain Lang. 2017 Aug;171:1-13. doi: 10.1016/j.bandl.2017.04.003. Epub 2017 Apr 21.	Brain Lang. 2017	PMID:28437658	28437658	create date:2017/04/25 | first author:Kim SY	2016-11-01
How embarrassing! The behavioral and neural correlates of processing social norm violations.	/pubmed/28441460	Bas-Hoogendam JM, van Steenbergen H, Kreuk T, van der Wee NJA, Westenberg PM.	PLoS One. 2017 Apr 25;12(4):e0176326. doi: 10.1371/journal.pone.0176326. eCollection 2017.	PLoS One. 2017	PMID:28441460	28441460	create date:2017/04/26 | first author:Bas-Hoogendam JM	2016-12-21
How people with multiple sclerosis cope with a sustained finger motor task: A behavioural and fMRI study.	/pubmed/28188814	Bonzano L, Pardini M, Roccatagliata L, Mancardi GL, Bove M.	Behav Brain Res. 2017 May 15;325(Pt A):63-71. doi: 10.1016/j.bbr.2017.02.008. Epub 2017 Feb 8.	Behav Brain Res. 2017	PMID:28188814	28188814	create date:2017/02/12 | first author:Bonzano L	2016-11-23
How specialized are writing-specific brain regions? An fMRI study of writing, drawing and oral spelling.	/pubmed/28081451	Planton S, Longcamp M, PÃ©ran P, DÃ©monet JF, Jucla M.	Cortex. 2017 Mar;88:66-80. doi: 10.1016/j.cortex.2016.11.018. Epub 2016 Dec 18.	Cortex. 2017	PMID:28081451	28081451	create date:2017/01/13 | first author:Planton S	2015-10-23
How task demands shape brain responses to visual food cues.	/pubmed/28294458	Pohl TM, Tempelmann C, Noesselt T.	Hum Brain Mapp. 2017 Jun;38(6):2897-2912. doi: 10.1002/hbm.23560. Epub 2017 Mar 13.	Hum Brain Mapp. 2017	PMID:28294458	28294458	create date:2017/03/16 | first author:Pohl TM	2016-07-05
How the Brain Converts Negative Evaluation into Performance Facilitation.	/pubmed/28057723	PrÃ©vost C, Lau H, Mobbs D.	Cereb Cortex. 2017 Jan 4. doi: 10.1093/cercor/bhw400. [Epub ahead of print]	Cereb Cortex. 2017	PMID:28057723	28057723	create date:2017/01/07 | first author:PrÃ©vost C	NA
How the Brain Wants What the Body Needs: The Neural Basis of Positive Alliesthesia.	/pubmed/27427215	Avery JA, Burrows K, Kerr KL, Bodurka J, Khalsa SS, Paulus MP, Simmons WK.	Neuropsychopharmacology. 2017 Mar;42(4):822-830. doi: 10.1038/npp.2016.128. Epub 2016 Jul 18.	Neuropsychopharmacology. 2017	PMID:27427215 | PMCID:PMC5312056	27427215	create date:2016/07/19 | first author:Avery JA	2016-04-23
How white and black bodies are perceived depends on what emotion is expressed.	/pubmed/28128279	Watson R, de Gelder B.	Sci Rep. 2017 Jan 27;7:41349. doi: 10.1038/srep41349.	Sci Rep. 2017	PMID:28128279 | PMCID:PMC5269713	28128279	create date:2017/01/28 | first author:Watson R	2016-01-30
Human neuroimaging reveals the subcomponents of grasping, reaching and pointing actions.	/pubmed/28668221	Cavina-Pratesi C, Connolly JD, Monaco S, Figley TD, Milner AD, Schenk T, Culham JC.	Cortex. 2017 Jun 6. pii: S0010-9452(17)30173-9. doi: 10.1016/j.cortex.2017.05.018. [Epub ahead of print]	Cortex. 2017	PMID:28668221	28668221	create date:2017/07/03 | first author:Cavina-Pratesi C	2016-10-21
Human ventromedial prefrontal cortex and the positive affective processing of safety signals.	/pubmed/28254509	Harrison BJ, Fullana MA, Via E, Soriano-Mas C, Vervliet B, MartÃ­nez-ZalacaÃ­n I, Pujol J, Davey CG, Kircher T, Straube B, Cardoner N.	Neuroimage. 2017 May 15;152:12-18. doi: 10.1016/j.neuroimage.2017.02.080. Epub 2017 Feb 28.	Neuroimage. 2017	PMID:28254509	28254509	create date:2017/03/04 | first author:Harrison BJ	2016-09-22
Identifying the neural substrates of intrinsic motivation during task performance.	/pubmed/28639132	Lee W, Reeve J.	Cogn Affect Behav Neurosci. 2017 Jun 21. doi: 10.3758/s13415-017-0524-x. [Epub ahead of print]	Cogn Affect Behav Neurosci. 2017	PMID:28639132	28639132	create date:2017/06/24 | first author:Lee W	NA
Imaging decision about whether to benefit self by harming others: Adolescents with conduct and substance problems, with or without callous-unemotionality, or developing typically.	/pubmed/28371655	Sakai JT, Dalwani MS, Mikulich-Gilbertson SK, Raymond K, McWilliams S, Tanabe J, Rojas D, Regner M, Banich MT, Crowley TJ.	Psychiatry Res. 2017 May 30;263:103-112. doi: 10.1016/j.pscychresns.2017.03.004. Epub 2017 Mar 11.	Psychiatry Res. 2017	PMID:28371655	28371655	create date:2017/04/04 | first author:Sakai JT	2016-09-22
Impaired dual tasking in Parkinson's disease is associated with reduced focusing of cortico-striatal activity.	/pubmed/28335024	Nieuwhof F, Bloem BR, Reelick MF, Aarts E, Maidan I, Mirelman A, Hausdorff JM, Toni I, Helmich RC.	Brain. 2017 Mar 17. doi: 10.1093/brain/awx042. [Epub ahead of print]	Brain. 2017	PMID:28335024	28335024	create date:2017/03/24 | first author:Nieuwhof F	2016-08-11
Impaired engagement of the ventral attention system in neurofibromatosis type 1.	/pubmed/28364401	Pride NA, Korgaonkar MS, North KN, Payne JM.	Brain Imaging Behav. 2017 Mar 31. doi: 10.1007/s11682-017-9717-8. [Epub ahead of print]	Brain Imaging Behav. 2017	PMID:28364401	28364401	create date:2017/04/02 | first author:Pride NA	NA
Impulsivity and aggression mediate regional brain responses in Borderline Personality Disorder: An fMRI study.	/pubmed/28039797	Soloff PH, Abraham K, Burgess A, Ramaseshan K, Chowdury A, Diwadkar VA.	Psychiatry Res. 2017 Feb 28;260:76-85. doi: 10.1016/j.pscychresns.2016.12.009. Epub 2016 Dec 16.	Psychiatry Res. 2017	PMID:28039797 | PMCID:PMC5272782	28039797	create date:2017/01/01 | first author:Soloff PH	2016-06-21
Increase in brain activation due to sub-tasks during driving: fMRI study using new MR-compatible driving simulator.	/pubmed/28126038	Choi MH, Kim HS, Yoon HJ, Lee JC, Baek JH, Choi JS, Tack GR, Min BC, Lim DW, Chung SC.	J Physiol Anthropol. 2017 Jan 26;36(1):11. doi: 10.1186/s40101-017-0128-8.	J Physiol Anthropol. 2017	PMID:28126038 | PMCID:PMC5270359	28126038	create date:2017/01/28 | first author:Choi MH	2015-11-30
Increased amygdala reactivity following early life stress: a potential resilience enhancer role.	/pubmed/28100219	Yamamoto T, Toki S, Siegle GJ, Takamura M, Takaishi Y, Yoshimura S, Okada G, Matsumoto T, Nakao T, Muranaka H, Kaseda Y, Murakami T, Okamoto Y, Yamawaki S.	BMC Psychiatry. 2017 Jan 18;17(1):27. doi: 10.1186/s12888-017-1201-x.	BMC Psychiatry. 2017	PMID:28100219 | PMCID:PMC5241989	28100219	create date:2017/01/20 | first author:Yamamoto T	2016-09-15
Increased anterior cingulate cortex response precedes behavioural adaptation in anorexia nervosa.	/pubmed/28198813	Geisler D, Ritschel F, King JA, Bernardoni F, Seidel M, Boehm I, Runge F, Goschke T, Roessner V, Smolka MN, Ehrlich S.	Sci Rep. 2017 Feb 13;7:42066. doi: 10.1038/srep42066.	Sci Rep. 2017	PMID:28198813 | PMCID:PMC5304157	28198813	create date:2017/02/16 | first author:Geisler D	2016-08-15
Increased hippocampal activation in ApoE-4 carriers and non-carriers with amnestic mild cognitive impairment.	/pubmed/28070483	Tran TT, Speck CL, Pisupati A, Gallagher M, Bakker A.	Neuroimage Clin. 2016 Dec 7;13:237-245. doi: 10.1016/j.nicl.2016.12.002. eCollection 2017.	Neuroimage Clin. 2017	PMID:28070483 | PMCID:PMC5217770	28070483	create date:2017/01/11 | first author:Tran TT	2016-06-10
Increased recruitment of cognitive control in the presence of traumatic stimuli in complex PTSD.	/pubmed/28712089	Herzog JI, Niedtfeld I, Rausch S, Thome J, Mueller-Engelmann M, Steil R, Priebe K, Bohus M, Schmahl C.	Eur Arch Psychiatry Clin Neurosci. 2017 Jul 15. doi: 10.1007/s00406-017-0822-x. [Epub ahead of print]	Eur Arch Psychiatry Clin Neurosci. 2017	PMID:28712089	28712089	create date:2017/07/18 | first author:Herzog JI	2017-04-25
Increases in brain activity during social competition predict decreases in working memory performance and later recall.	/pubmed/27622781	DiMenichi BC, Tricomi E.	Hum Brain Mapp. 2017 Jan;38(1):457-471. doi: 10.1002/hbm.23396. Epub 2016 Sep 13.	Hum Brain Mapp. 2017	PMID:27622781	27622781	create date:2016/09/14 | first author:DiMenichi BC	2016-06-02
Individual differences in regulatory focus predict neural response to reward.	/pubmed/27074863	Scult MA, Knodt AR, Hanson JL, Ryoo M, Adcock RA, Hariri AR, Strauman TJ.	Soc Neurosci. 2017 Aug;12(4):419-429. doi: 10.1080/17470919.2016.1178170. Epub 2016 Apr 30.	Soc Neurosci. 2017	PMID:27074863	27074863	create date:2016/04/15 | first author:Scult MA	2015-08-04
Insular and cingulate attenuation during decision making is associated with future transition to stimulant use disorder.	/pubmed/28387975	Stewart JL, Butt M, May AC, Tapert SF, Paulus MP.	Addiction. 2017 Apr 7. doi: 10.1111/add.13839. [Epub ahead of print]	Addiction. 2017	PMID:28387975	28387975	create date:2017/04/08 | first author:Stewart JL	2016-10-24
Interaction between DRD2 variation and sound environment on mood and emotion-related brain activity.	/pubmed/27867061	Quarto T, Fasano MC, Taurisano P, Fazio L, Antonucci LA, Gelao B, Romano R, Mancini M, Porcelli A, Masellis R, Pallesen KJ, Bertolino A, Blasi G, Brattico E.	Neuroscience. 2017 Jan 26;341:9-17. doi: 10.1016/j.neuroscience.2016.11.010. Epub 2016 Nov 17.	Neuroscience. 2017	PMID:27867061	27867061	create date:2016/11/22 | first author:Quarto T	2016-09-30
Interictal abnormal fMRI activation of visual areas during a motor task cued by visual stimuli in migraine.	/pubmed/28444083	Conforto AB, Chaim KT, Peres MFP, Gon癟alves AL, Siqueira IL, Barreiros MAM, Amaro E Junior.	Einstein (Sao Paulo). 2017 Jan-Mar;15(1):17-23. doi: 10.1590/S1679-45082017AO3719. English, Portuguese.	Einstein (Sao Paulo). 2017	PMID:28444083	28444083	create date:2017/04/27 | first author:Conforto AB	2016-05-27
Isolating response inhibition in the brain: Parietal versusÂ frontal contribution.	/pubmed/28142026	Kolodny T, Mevorach C, Shalev L.	Cortex. 2017 Mar;88:173-185. doi: 10.1016/j.cortex.2016.12.012. Epub 2016 Dec 22.	Cortex. 2017	PMID:28142026	28142026	create date:2017/02/01 | first author:Kolodny T	2016-07-31
Kinematics in the brain: unmasking motor control strategies?	/pubmed/28573311	Van Dokkum LEH, Mottet D, Laffont I, BonafÃ© A, de Champfleur NM, Froger J, Le Bars E.	Exp Brain Res. 2017 Jun 2. doi: 10.1007/s00221-017-4982-8. [Epub ahead of print]	Exp Brain Res. 2017	PMID:28573311	28573311	create date:2017/06/03 | first author:Van Dokkum LEH	2016-07-20
Language plasticity after hemispherotomy of the dominant hemisphere in 3 patients: Implication of non-linguistic networks.	/pubmed/28236728	Bulteau C, JambaquÃ© I, Chiron C, Rodrigo S, DorfmÃ¼ller G, Dulac O, Hertz-Pannier L, Noulhiane M.	Epilepsy Behav. 2017 Apr;69:86-94. doi: 10.1016/j.yebeh.2017.01.004. Epub 2017 Feb 23.	Epilepsy Behav. 2017	PMID:28236728	28236728	create date:2017/02/27 | first author:Bulteau C	2016-09-20
Like Mother Like Daughter: Putamen Activation as a Mechanism Underlying Intergenerational Risk for Depression.	/pubmed/28575505	Colich NL, Ho TC, Ellwood-Lowe M, Foland-Ross LC, Sacchet MD, LeMoult JL, Gotlib IH.	Soc Cogn Affect Neurosci. 2017 May 29. doi: 10.1093/scan/nsx073. [Epub ahead of print]	Soc Cogn Affect Neurosci. 2017	PMID:28575505	28575505	create date:2017/06/03 | first author:Colich NL	2016-10-15
Lisdexamfetamine Effects on Executive Activation and Neurochemistry in Menopausal Women with Executive Function Difficulties.	/pubmed/27550732	Shanmugan S, Loughead J, Nanga RP, Elliott M, Hariharan H, Appleby D, Kim D, Ruparel K, Reddy R, Brown TE, Epperson CN.	Neuropsychopharmacology. 2017 Jan;42(2):437-445. doi: 10.1038/npp.2016.162. Epub 2016 Aug 23.	Neuropsychopharmacology. 2017	PMID:27550732 | PMCID:PMC5399233	27550732	create date:2016/08/24 | first author:Shanmugan S	2015-12-31
Longitudinal alterations in motivational salience processing in ultra-high-risk subjects for psychosis.	/pubmed/27697078	Schmidt A, Antoniades M, Allen P, Egerton A, Chaddock CA, Borgwardt S, Fusar-Poli P, Roiser JP, Howes O, McGuire P.	Psychol Med. 2017 Jan;47(2):243-254. doi: 10.1017/S0033291716002439. Epub 2016 Oct 4.	Psychol Med. 2017	PMID:27697078 | PMCID:PMC5216461	27697078	create date:2016/10/05 | first author:Schmidt A	2016-06-05
Longitudinal changes in the fronto-striatal network are associated with executive dysfunction and behavioral dysregulation in Huntington's disease: 30 months IMAGE-HD data.	/pubmed/28482181	DomÃ­nguez D JF, Poudel G, Stout JC, Gray M, Chua P, Borowsky B, Egan GF, Georgiou-Karistianis N.	Cortex. 2017 Jul;92:139-149. doi: 10.1016/j.cortex.2017.04.001. Epub 2017 Apr 15.	Cortex. 2017	PMID:28482181	28482181	create date:2017/05/10 | first author:DomÃ­nguez D JF	2016-08-24
Loss of lateral prefrontal cortex control in food-directed attention and goal-directed food choice in obesity.	/pubmed/27845255	Janssen LK, Duif I, van Loon I, Wegman J, de Vries JH, Cools R, Aarts E.	Neuroimage. 2017 Feb 1;146:148-156. doi: 10.1016/j.neuroimage.2016.11.015. Epub 2016 Nov 11.	Neuroimage. 2017	PMID:27845255	27845255	create date:2016/11/16 | first author:Janssen LK	2016-06-06
Lutein and Zeaxanthin Influence Brain Function in Older Adults: A Randomized Controlled Trial.	/pubmed/28695791	Lindbergh CA, Renzi-Hammond LM, Hammond BR, Terry DP, Mewborn CM, Puente AN, Miller LS.	J Int Neuropsychol Soc. 2017 Jul 11:1-14. doi: 10.1017/S1355617717000534. [Epub ahead of print]	J Int Neuropsychol Soc. 2017	PMID:28695791	28695791	create date:2017/07/12 | first author:Lindbergh CA	NA
Machiavellian emotion regulation in a cognitive reappraisal task: An fMRI study.	/pubmed/28105532	Deak A, Bodrogi B, Biro B, Perlaki G, Orsi G, Bereczkei T.	Cogn Affect Behav Neurosci. 2017 Jun;17(3):528-541. doi: 10.3758/s13415-016-0495-3.	Cogn Affect Behav Neurosci. 2017	PMID:28105532	28105532	create date:2017/01/21 | first author:Deak A	NA
Mapping Domain-Selective and Counterpointed Domain-General Higher Cognitive Functions in the Lateral Parietal Cortex: Evidence from fMRI Comparisons of Difficulty-Varying Semantic Versus Visuo-Spatial Tasks, and Functional Connectivity Analyses.	/pubmed/28472382	Humphreys GF, Lambon Ralph MA.	Cereb Cortex. 2017 May 2:1-14. doi: 10.1093/cercor/bhx107. [Epub ahead of print]	Cereb Cortex. 2017	PMID:28472382	28472382	create date:2017/05/05 | first author:Humphreys GF	2017-02-21
Maternal depressive symptoms during pregnancy are associated with amygdala hyperresponsivity in children.	/pubmed/28667426	van der Knaap NJF, Klumpers F, El Marroun H, Mous S, Schubert D, Jaddoe V, Hofman A, Homberg JR, Tiemeier H, White T, FernÃ¡ndez G.	Eur Child Adolesc Psychiatry. 2017 Jun 30. doi: 10.1007/s00787-017-1015-x. [Epub ahead of print]	Eur Child Adolesc Psychiatry. 2017	PMID:28667426	28667426	create date:2017/07/02 | first author:van der Knaap NJF	2016-06-21
Memory impairment in occipital periventricular hyperintensity patients is associated with reduced functional responses in the insula and Heschl's gyrus.	/pubmed/27323873	Duan D, Shen L, Li C, Cui C, Shu T, Zheng J.	Int J Neurosci. 2017 Jun;127(6):493-500. doi: 10.1080/00207454.2016.1198345. Epub 2016 Jun 23.	Int J Neurosci. 2017	PMID:27323873	27323873	create date:2016/06/22 | first author:Duan D	2016-04-15
Mental imagery of positive and neutral memories: A fMRI study comparing field perspective imagery to observer perspective imagery.	/pubmed/27816776	Grol M, Vingerhoets G, De Raedt R.	Brain Cogn. 2017 Feb;111:13-24. doi: 10.1016/j.bandc.2016.09.014. Epub 2016 Nov 2.	Brain Cogn. 2017	PMID:27816776	27816776	create date:2016/11/07 | first author:Grol M	2015-01-21
Metabolic and hormone influences on emotion processing during menopause.	/pubmed/27622993	Berent-Spillson A, Marsh C, Persad C, Randolph J, Zubieta JK, Smith Y.	Psychoneuroendocrinology. 2017 Feb;76:218-225. doi: 10.1016/j.psyneuen.2016.08.026. Epub 2016 Sep 5.	Psychoneuroendocrinology. 2017	PMID:27622993 | PMCID:PMC5272799	27622993	create date:2016/09/14 | first author:Berent-Spillson A	2016-04-23
Mindfulness meditation regulates anterior insula activity during empathy for social pain.	/pubmed/28504364	Laneri D, Krach S, Paulus FM, Kanske P, Schuster V, Sommer J, MÃ¼ller-Pinzler L.	Hum Brain Mapp. 2017 Aug;38(8):4034-4046. doi: 10.1002/hbm.23646. Epub 2017 May 15.	Hum Brain Mapp. 2017	PMID:28504364	28504364	create date:2017/05/16 | first author:Laneri D	2016-07-08
MiR-137-derived polygenic risk: effects on cognitive performance in patients with schizophrenia and controls.	/pubmed/28117840	Cosgrove D, Harold D, Mothersill O, Anney R, Hill MJ, Bray NJ, Blokland G, Petryshen T; Wellcome Trust Case Control Consortium., Richards A, Mantripragada K, Owen M, O'Donovan MC, Gill M, Corvin A, Morris DW, Donohoe G.	Transl Psychiatry. 2017 Jan 24;7(1):e1012. doi: 10.1038/tp.2016.286.	Transl Psychiatry. 2017	PMID:28117840	28117840	create date:2017/01/25 | first author:Cosgrove D	2016-03-04
Modafinil enhances alerting-related brain activity in attention networks.	/pubmed/28374089	Ikeda Y, Funayama T, Tateno A, Fukayama H, Okubo Y, Suzuki H.	Psychopharmacology (Berl). 2017 Jul;234(14):2077-2089. doi: 10.1007/s00213-017-4614-9. Epub 2017 Apr 3.	Psychopharmacology (Berl). 2017	PMID:28374089	28374089	create date:2017/04/05 | first author:Ikeda Y	2017-01-10
Modulation of amygdala response to task-irrelevant emotion.	/pubmed/28119506	Sebastian CL, McCrory EJ, De Brito SA, Viding E.	Soc Cogn Affect Neurosci. 2017 Jan 24. pii: nsw174. doi: 10.1093/scan/nsw174. [Epub ahead of print]	Soc Cogn Affect Neurosci. 2017	PMID:28119506 | PMCID:PMC5390695	28119506	create date:2017/01/26 | first author:Sebastian CL	2016-04-22
Modulation of the sensorimotor system by sustained manual pressure stimulation.	/pubmed/28229931	Hok P, OpavskÃ½ J, KutÃ­n M, TÃ¼dÃ¶s Z, KaÅˆovskÃ½ P, HluÅ¡tÃ­k P.	Neuroscience. 2017 Apr 21;348:11-22. doi: 10.1016/j.neuroscience.2017.02.005. Epub 2017 Feb 14.	Neuroscience. 2017	PMID:28229931	28229931	create date:2017/02/24 | first author:Hok P	2016-10-05
Mortality salience reduces the discrimination between in-group and out-group interactions: A functional MRI investigation using multi-voxel pattern analysis.	/pubmed/27859936	Feng C, Azarian B, Ma Y, Feng X, Wang L, Luo YJ, Krueger F.	Hum Brain Mapp. 2017 Mar;38(3):1281-1298. doi: 10.1002/hbm.23454. Epub 2016 Nov 10.	Hum Brain Mapp. 2017	PMID:27859936	27859936	create date:2016/11/20 | first author:Feng C	2016-05-22
Multi-echo EPI of human fear conditioning reveals improved BOLD detection in ventromedial prefrontal cortex.	/pubmed/28483719	Fernandez B, Leuchs L, SÃ¤mann PG, Czisch M, Spoormaker VI.	Neuroimage. 2017 May 5;156:65-77. doi: 10.1016/j.neuroimage.2017.05.005. [Epub ahead of print]	Neuroimage. 2017	PMID:28483719	28483719	create date:2017/05/10 | first author:Fernandez B	2016-11-16
Nalmefene Reduces Reward Anticipation in Alcohol Dependence: An Experimental Functional Magnetic Resonance Imaging Study.	/pubmed/28216062	Quelch DR, Mick I, McGonigle J, Ramos AC, Flechais RSA, Bolstridge M, Rabiner E, Wall MB, Newbould RD, Steiniger-Brach B, van den Berg F, Boyce M, Ã˜stergaard Nilausen D, Breuning Sluth L, Meulien D, von der Goltz C, Nutt D, Lingford-Hughes A.	Biol Psychiatry. 2017 Jun 1;81(11):941-948. doi: 10.1016/j.biopsych.2016.12.029. Epub 2017 Jan 10.	Biol Psychiatry. 2017	PMID:28216062	28216062	create date:2017/02/22 | first author:Quelch DR	2016-06-09
Neck Collar with Mild Jugular Vein Compression Ameliorates Brain Activation Changes during a Working Memory Task after a Season of High School Football.	/pubmed/28437225	Yuan W, Leach J, Maloney T, Altaye M, Smith D, Gubanich PJ, Barber Foss KD, Thomas S, DiCesare CA, Kiefer AW, Myer GD.	J Neurotrauma. 2017 Jun 8. doi: 10.1089/neu.2016.4834. [Epub ahead of print]	J Neurotrauma. 2017	PMID:28437225	28437225	create date:2017/04/25 | first author:Yuan W	NA
Neural activation during cognitive reappraisal in girls at high risk for depression.	/pubmed/28372994	Simsek F, Oguz K, Kitis O, Akan ST, Kempton MJ, Gonul AS.	Prog Neuropsychopharmacol Biol Psychiatry. 2017 Jul 3;77:49-56. doi: 10.1016/j.pnpbp.2017.03.022. Epub 2017 Mar 31.	Prog Neuropsychopharmacol Biol Psychiatry. 2017	PMID:28372994	28372994	create date:2017/04/05 | first author:Simsek F	2016-11-05
Neural activations are related to body-shape, anxiety, and outcomes in adolescent anorexia nervosa.	/pubmed/27978457	Xu J, Harper JA, Van Enkevort EA, Latimer K, Kelley U, McAdams CJ.	J Psychiatr Res. 2017 Apr;87:1-7. doi: 10.1016/j.jpsychires.2016.12.005. Epub 2016 Dec 5.	J Psychiatr Res. 2017	PMID:27978457 | PMCID:PMC5421407	27978457	create date:2016/12/16 | first author:Xu J	2016-08-26
Neural activity during attentional conflict predicts reduction in tinnitus perception following rTMS.	/pubmed/28629874	James GA, Thostenson JD, Brown G, Carter G, Hayes H, Tripathi SP, Dobry DJ, Govindan RB, Dornhoffer JL, Williams DK, Kilts CD, Mennemeier MS.	Brain Stimul. 2017 Jun 2. pii: S1935-861X(17)30802-1. doi: 10.1016/j.brs.2017.05.009. [Epub ahead of print]	Brain Stimul. 2017	PMID:28629874	28629874	create date:2017/06/21 | first author:James GA	2017-02-11
Neural Basis of Visual Attentional Orienting in Childhood Autism Spectrum Disorders.	/pubmed/27696176	Murphy ER, Norr M, Strang JF, Kenworthy L, Gaillard WD, Vaidya CJ.	J Autism Dev Disord. 2017 Jan;47(1):58-67. doi: 10.1007/s10803-016-2928-9.	J Autism Dev Disord. 2017	PMID:27696176 | PMCID:PMC5225079	27696176	create date:2016/10/04 | first author:Murphy ER	NA
Neural changes associated to procedural learning and automatization process in Developmental Coordination Disorder and/or Developmental Dyslexia.	/pubmed/27546352	Biotteau M, PÃ©ran P, VayssiÃ¨re N, Tallet J, Albaret JM, Chaix Y.	Eur J Paediatr Neurol. 2017 Mar;21(2):286-299. doi: 10.1016/j.ejpn.2016.07.025. Epub 2016 Aug 12.	Eur J Paediatr Neurol. 2017	PMID:27546352	27546352	create date:2016/10/21 | first author:Biotteau M	2016-01-07
Neural circuitry of emotion regulation: Effects of appraisal, attention, and cortisol administration.	/pubmed/28032303	Ma ST, Abelson JL, Okada G, Taylor SF, Liberzon I.	Cogn Affect Behav Neurosci. 2017 Apr;17(2):437-451. doi: 10.3758/s13415-016-0489-1.	Cogn Affect Behav Neurosci. 2017	PMID:28032303	28032303	create date:2016/12/30 | first author:Ma ST	NA
Neural correlates of affective empathy and reinforcement learning in boys with conduct problems: fMRI evidence from a gambling task.	/pubmed/27888020	Schwenck C, Ciaramidaro A, Selivanova M, Tournay J, Freitag CM, Siniatchkin M.	Behav Brain Res. 2017 Mar 1;320:75-84. doi: 10.1016/j.bbr.2016.11.037. Epub 2016 Nov 22.	Behav Brain Res. 2017	PMID:27888020	27888020	create date:2016/11/27 | first author:Schwenck C	2016-08-16
Neural correlates of distraction in borderline personality disorder before and after dialectical behavior therapy.	/pubmed/27091455	Winter D, Niedtfeld I, Schmitt R, Bohus M, Schmahl C, Herpertz SC.	Eur Arch Psychiatry Clin Neurosci. 2017 Feb;267(1):51-62. doi: 10.1007/s00406-016-0689-2. Epub 2016 Apr 18.	Eur Arch Psychiatry Clin Neurosci. 2017	PMID:27091455	27091455	create date:2016/04/20 | first author:Winter D	2015-09-10
Neural correlates of emotional inhibitory control in autism spectrum disorders.	/pubmed/28359873	Velasquez F, Qin XA, Reilly MA, Neuhaus E, Estes A, Aylward E, Kleinhans NM.	Res Dev Disabil. 2017 May;64:64-77. doi: 10.1016/j.ridd.2017.03.008. Epub 2017 Mar 27.	Res Dev Disabil. 2017	PMID:28359873	28359873	create date:2017/04/01 | first author:Velasquez F	2016-12-20
Neural correlates of prosocial behavior towards persons in pain in healthcare providers.	/pubmed/28669784	Coll MP, GrÃ©goire M, EugÃ¨ne F, Jackson PL.	Biol Psychol. 2017 Jun 30;128:1-10. doi: 10.1016/j.biopsycho.2017.06.005. [Epub ahead of print]	Biol Psychol. 2017	PMID:28669784	28669784	create date:2017/07/04 | first author:Coll MP	2016-05-20
Neural correlates of pupil dilation during human fear learning.	/pubmed/27915119	Leuchs L, Schneider M, Czisch M, Spoormaker VI.	Neuroimage. 2017 Feb 15;147:186-197. doi: 10.1016/j.neuroimage.2016.11.072. Epub 2016 Dec 1.	Neuroimage. 2017	PMID:27915119	27915119	create date:2016/12/05 | first author:Leuchs L	2016-08-11
Neural correlates of RDoC reward constructs in adolescents with diverse psychiatric symptoms: A Reward Flanker Task pilot study.	/pubmed/27923496	Bradley KAL, Case JAC, Freed RD, Stern ER, Gabbay V.	J Affect Disord. 2017 Jul;216:36-45. doi: 10.1016/j.jad.2016.11.042. Epub 2016 Dec 1.	J Affect Disord. 2017	PMID:27923496 | PMCID:PMC5453853	27923496	create date:2016/12/08 | first author:Bradley KAL	2016-06-27
Neural correlates of response inhibition in current and former smokers.	/pubmed/27867102	Weywadt CR, Kiehl KA, Claus ED.	Behav Brain Res. 2017 Feb 15;319:207-218. doi: 10.1016/j.bbr.2016.11.030. Epub 2016 Nov 17.	Behav Brain Res. 2017	PMID:27867102	27867102	create date:2016/11/22 | first author:Weywadt CR	2016-09-09
Neural correlates of rumination in adolescents with remitted major depressive disorder and healthy controls.	/pubmed/27921216	Burkhouse KL, Jacobs RH, Peters AT, Ajilore O, Watkins ER, Langenecker SA.	Cogn Affect Behav Neurosci. 2017 Apr;17(2):394-405. doi: 10.3758/s13415-016-0486-4.	Cogn Affect Behav Neurosci. 2017	PMID:27921216 | PMCID:PMC5366093	27921216	create date:2016/12/07 | first author:Burkhouse KL	NA
Neural Correlates of Self-Reference Effect in Early Alzheimer's Disease.	/pubmed/28035923	Gaubert M, Villain N, Landeau B, MÃ©zenge F, Egret S, Perrotin A, Belliard S, de La Sayette V, Eustache F, Desgranges B, ChÃ©telat G, Rauchs G.	J Alzheimers Dis. 2017;56(2):717-731. doi: 10.3233/JAD-160561.	J Alzheimers Dis. 2017	PMID:28035923	28035923	create date:2016/12/31 | first author:Gaubert M	NA
Neural correlates of the impact of prior outcomes on subsequent monetary decision-making in frequent poker players.	/pubmed/28126429	Brevers D, He Q, Xue G, Bechara A.	Biol Psychol. 2017 Mar;124:30-38. doi: 10.1016/j.biopsycho.2017.01.009. Epub 2017 Jan 23.	Biol Psychol. 2017	PMID:28126429	28126429	create date:2017/01/28 | first author:Brevers D	2016-09-07
Neural correlates underlying the attentional spotlight in human parietal cortex independent of task difficulty.	/pubmed/28653792	Zeng H, Weidner R, Fink GR, Chen Q.	Hum Brain Mapp. 2017 Jun 27. doi: 10.1002/hbm.23709. [Epub ahead of print]	Hum Brain Mapp. 2017	PMID:28653792	28653792	create date:2017/06/28 | first author:Zeng H	2016-12-02
Neural dynamics underlying varying attentional control facing invariant cognitive task upon invariant stimuli.	/pubmed/28450264	Jiang Y, Xia J, Li S, Chen J, Wang P, Chen Q.	Neuroscience. 2017 Jun 14;353:133-146. doi: 10.1016/j.neuroscience.2017.04.023. Epub 2017 Apr 24.	Neuroscience. 2017	PMID:28450264	28450264	create date:2017/04/30 | first author:Jiang Y	2016-06-29
Neural impact of low-level alcohol use on response inhibition: An fMRI investigation in young adults.	/pubmed/28435127	Hatchard T, Mioduszewski O, Fall C, Byron-Alhassan A, Fried P, Smith AM.	Behav Brain Res. 2017 Jun 30;329:12-19. doi: 10.1016/j.bbr.2017.04.032. Epub 2017 Apr 21.	Behav Brain Res. 2017	PMID:28435127	28435127	create date:2017/04/25 | first author:Hatchard T	2016-11-06
Neural Markers in Pediatric Bipolar Disorder and Familial Risk for Bipolar Disorder.	/pubmed/27993231	Wiggins JL, Brotman MA, Adleman NE, Kim P, Wambach CG, Reynolds RC, Chen G, Towbin K, Pine DS, Leibenluft E.	J Am Acad Child Adolesc Psychiatry. 2017 Jan;56(1):67-78. doi: 10.1016/j.jaac.2016.10.009. Epub 2016 Nov 2.	J Am Acad Child Adolesc Psychiatry. 2017	PMID:27993231	27993231	create date:2016/12/21 | first author:Wiggins JL	NA
Neural Mechanism Underling Comprehension of Narrative Speech and Its Heritability: Study in a Large Population.	/pubmed/28214981	Babajani-Feremi A.	Brain Topogr. 2017 Feb 18. doi: 10.1007/s10548-017-0550-6. [Epub ahead of print]	Brain Topogr. 2017	PMID:28214981	28214981	create date:2017/02/20 | first author:Babajani-Feremi A	2016-09-09
Neural mechanisms of cue-approach training.	/pubmed/27677231	Bakkour A, Lewis-Peacock JA, Poldrack RA, Schonberg T.	Neuroimage. 2017 May 1;151:92-104. doi: 10.1016/j.neuroimage.2016.09.059. Epub 2016 Sep 24.	Neuroimage. 2017	PMID:27677231 | PMCID:PMC5365383	27677231	create date:2016/09/30 | first author:Bakkour A	2016-02-12
Neural mechanisms of individual differences in temporal discounting of monetary and primary rewards in adolescents.	/pubmed/28411154	de Water E, Mies GW, Figner B, Yoncheva Y, van den Bos W, Castellanos FX, Cillessen AHN, Scheres A.	Neuroimage. 2017 Jun;153:198-210. doi: 10.1016/j.neuroimage.2017.04.013. Epub 2017 Apr 14.	Neuroimage. 2017	PMID:28411154	28411154	create date:2017/04/16 | first author:de Water E	2016-10-06
Neural mechanisms of mood-induced modulation of reality monitoring in schizophrenia.	/pubmed/28162778	Subramaniam K, Ranasinghe KG, Mathalon D, Nagarajan S, Vinogradov S.	Cortex. 2017 Jun;91:271-286. doi: 10.1016/j.cortex.2017.01.005. Epub 2017 Jan 12.	Cortex. 2017	PMID:28162778	28162778	create date:2017/02/07 | first author:Subramaniam K	2016-06-20
Neural mechanisms of reinforcement learning in unmedicated patients with major depressive disorder.	/pubmed/28334960	Rothkirch M, Tonn J, KÃ¶hler S, Sterzer P.	Brain. 2017 Apr 1;140(4):1147-1157. doi: 10.1093/brain/awx025.	Brain. 2017	PMID:28334960	28334960	create date:2017/03/24 | first author:Rothkirch M	2016-05-18
Neural mechanisms of risky decision making in adolescents reporting frequent alcohol and/or marijuana use.	/pubmed/28429160	Claus ED, Feldstein Ewing SW, Magnan RE, Montanaro E, Hutchison KE, Bryan AD.	Brain Imaging Behav. 2017 Apr 20. doi: 10.1007/s11682-017-9723-x. [Epub ahead of print]	Brain Imaging Behav. 2017	PMID:28429160	28429160	create date:2017/04/22 | first author:Claus ED	NA
Neural Mechanisms Underlying Affective Theory of Mind in Violent Antisocial Personality Disorder and/or Schizophrenia.	/pubmed/28199713	Schiffer B, Pawliczek C, MÃ¼ller BW, Wiltfang J, BrÃ¼ne M, Forsting M, Gizewski ER, Leygraf N, Hodgins S.	Schizophr Bull. 2017 Feb 11. doi: 10.1093/schbul/sbx012. [Epub ahead of print]	Schizophr Bull. 2017	PMID:28199713	28199713	create date:2017/02/16 | first author:Schiffer B	NA
Neural mechanisms underlying the reward-related enhancement of motivation when remembering episodic memories with high difficulty.	/pubmed/28374960	Shigemune Y, Tsukiura T, Nouchi R, Kambara T, Kawashima R.	Hum Brain Mapp. 2017 Apr 4. doi: 10.1002/hbm.23599. [Epub ahead of print]	Hum Brain Mapp. 2017	PMID:28374960	28374960	create date:2017/04/05 | first author:Shigemune Y	2016-06-14
Neural mechanisms underlying visual attention to health warnings on branded and plain cigarette packs.	/pubmed/27886656	Maynard OM, Brooks JC, Munaf簷 MR, Leonards U.	Addiction. 2017 Apr;112(4):662-672. doi: 10.1111/add.13699. Epub 2017 Jan 4.	Addiction. 2017	PMID:27886656 | PMCID:PMC5347953	27886656	create date:2016/11/26 | first author:Maynard OM	2016-04-15
Neural Networks for Time Perception and Working Memory.	/pubmed/28286475	?st羹n S, Kale EH, ?i癟ek M.	Front Hum Neurosci. 2017 Feb 24;11:83. doi: 10.3389/fnhum.2017.00083. eCollection 2017.	Front Hum Neurosci. 2017	PMID:28286475 | PMCID:PMC5324352	28286475	create date:2017/03/14 | first author:?st羹n S	2016-11-01
Neural networks underlying language and social cognition during self-other processing in Autism spectrum disorders.	/pubmed/28619530	Kana RK, Sartin EB, Stevens C Jr, Deshpande HD, Klein C, Klinger MR, Klinger LG.	Neuropsychologia. 2017 Jun 12;102:116-123. doi: 10.1016/j.neuropsychologia.2017.06.008. [Epub ahead of print]	Neuropsychologia. 2017	PMID:28619530	28619530	create date:2017/06/18 | first author:Kana RK	2016-10-03
Neural processes underlying cultural differences in cognitive persistence.	/pubmed/28527789	Telzer EH, Qu Y, Lin LC.	Neuroimage. 2017 May 17;156:224-231. doi: 10.1016/j.neuroimage.2017.05.034. [Epub ahead of print]	Neuroimage. 2017	PMID:28527789	28527789	create date:2017/05/22 | first author:Telzer EH	2016-10-26
Neural processing of biological motion in autism: An investigation of brain activity and effective connectivity.	/pubmed/28717158	Alaerts K, Swinnen SP, Wenderoth N.	Sci Rep. 2017 Jul 17;7(1):5612. doi: 10.1038/s41598-017-05786-z.	Sci Rep. 2017	PMID:28717158	28717158	create date:2017/07/19 | first author:Alaerts K	2016-12-15
Neural reactivity to reward in school-age offspring of depressed mothers.	/pubmed/28285241	Wiggins JL, Schwartz KT, Kryza-Lacombe M, Spechler PA, Blankenship SL, Dougherty LR.	J Affect Disord. 2017 May;214:81-88. doi: 10.1016/j.jad.2017.03.020. Epub 2017 Mar 7.	J Affect Disord. 2017	PMID:28285241	28285241	create date:2017/03/13 | first author:Wiggins JL	2016-12-22
Neural responses to negative outcomes predict success in community-based substance use treatment.	/pubmed/28029198	Forster SE, Finn PR, Brown JW.	Addiction. 2017 May;112(5):884-896. doi: 10.1111/add.13734. Epub 2017 Feb 3.	Addiction. 2017	PMID:28029198 | PMCID:PMC5382058	28029198	create date:2016/12/29 | first author:Forster SE	2016-04-08
Neural Signatures of Cognitive Flexibility and Reward Sensitivity Following Nicotinic Receptor Stimulation in Dependent Smokers: A Randomized Trial.	/pubmed/28403383	Lesage E, Aronson SE, Sutherland MT, Ross TJ, Salmeron BJ, Stein EA.	JAMA Psychiatry. 2017 Jun 1;74(6):632-640. doi: 10.1001/jamapsychiatry.2017.0400.	JAMA Psychiatry. 2017	PMID:28403383	28403383	create date:2017/04/14 | first author:Lesage E	NA
Neural signatures of phonological deficits in Chinese developmental dyslexia.	/pubmed/27890803	Cao F, Yan X, Wang Z, Liu Y, Wang J, Spray GJ, Deng Y.	Neuroimage. 2017 Feb 1;146:301-311. doi: 10.1016/j.neuroimage.2016.11.051. Epub 2016 Nov 24.	Neuroimage. 2017	PMID:27890803	27890803	create date:2016/11/29 | first author:Cao F	2016-03-30
Neural substrates of sublexical processing for spelling.	/pubmed/27838547	DeMarco AT, Wilson SM, Rising K, Rapcsak SZ, Beeson PM.	Brain Lang. 2017 Jan;164:118-128. doi: 10.1016/j.bandl.2016.10.001. Epub 2016 Nov 10.	Brain Lang. 2017	PMID:27838547 | PMCID:PMC5179287	27838547	create date:2016/11/14 | first author:DeMarco AT	2016-03-07
Neurofunctional correlates of behavioral inhibition system sensitivity during attentional control are modulated by perceptual load.	/pubmed/28478139	Bunford N, Roberts J, Kennedy AE, Klumpp H.	Biol Psychol. 2017 May 3;127:10-17. doi: 10.1016/j.biopsycho.2017.04.015. [Epub ahead of print]	Biol Psychol. 2017	PMID:28478139	28478139	create date:2017/05/10 | first author:Bunford N	2016-05-16
Neuroimaging somatosensory perception and masking.	/pubmed/27894900	Meador KJ, Revill KP, Epstein CM, Sathian K, Loring DW, Rorden C.	Neuropsychologia. 2017 Jan 8;94:44-51. doi: 10.1016/j.neuropsychologia.2016.11.017. Epub 2016 Nov 26.	Neuropsychologia. 2017	PMID:27894900	27894900	create date:2016/11/30 | first author:Meador KJ	2016-02-19
Neuronal correlates of continuous manual tracking under varying visual movement feedback in a virtual reality environment.	/pubmed/27845254	Limanowski J, Kirilina E, Blankenburg F.	Neuroimage. 2017 Feb 1;146:81-89. doi: 10.1016/j.neuroimage.2016.11.009. Epub 2016 Nov 12.	Neuroimage. 2017	PMID:27845254	27845254	create date:2016/11/16 | first author:Limanowski J	2016-06-15
Neurophysiological capacity in a working memory task differentiates dependent from nondependent heavy drinkers and controls.	/pubmed/28376413	Wesley MJ, Lile JA, Fillmore MT, Porrino LJ.	Drug Alcohol Depend. 2017 Jun 1;175:24-35. doi: 10.1016/j.drugalcdep.2017.01.029. Epub 2017 Mar 21.	Drug Alcohol Depend. 2017	PMID:28376413 | PMCID:PMC5425311	28376413	create date:2017/04/05 | first author:Wesley MJ	2016-08-02
Neuroplastic changes in patients with schizophrenia undergoing cognitive remediation: triple-blind trial.	/pubmed/28153927	Ramsay IS, Nienow TM, Marggraf MP, MacDonald AW.	Br J Psychiatry. 2017 Mar;210(3):216-222. doi: 10.1192/bjp.bp.115.171496. Epub 2017 Feb 2.	Br J Psychiatry. 2017	PMID:28153927 | PMCID:PMC5331188	28153927	create date:2017/02/06 | first author:Ramsay IS	2015-06-19
Neuroplasticity Associated With Anterior Cruciate Ligament Reconstruction.	/pubmed/27817301	Grooms DR, Page SJ, Nichols-Larsen DS, Chaudhari AM, White SE, Onate JA.	J Orthop Sports Phys Ther. 2017 Mar;47(3):180-189. doi: 10.2519/jospt.2017.7003. Epub 2016 Nov 5.	J Orthop Sports Phys Ther. 2017	PMID:27817301	27817301	create date:2016/11/08 | first author:Grooms DR	NA
Neuroscientific insights into the development of analogical reasoning.	/pubmed/28295877	Whitaker KJ, Vendetti MS, Wendelken C, Bunge SA.	Dev Sci. 2017 Mar 12. doi: 10.1111/desc.12531. [Epub ahead of print]	Dev Sci. 2017	PMID:28295877	28295877	create date:2017/03/16 | first author:Whitaker KJ	2015-04-06
Neuroticism modulates brain visuo-vestibular and anxiety systems during a virtual rollercoaster task.	/pubmed/27677756	Riccelli R, Indovina I, Staab JP, Nigro S, Augimeri A, Lacquaniti F, Passamonti L.	Hum Brain Mapp. 2017 Feb;38(2):715-726. doi: 10.1002/hbm.23411. Epub 2016 Sep 28.	Hum Brain Mapp. 2017	PMID:27677756	27677756	create date:2016/09/30 | first author:Riccelli R	2016-02-01
Nicotine increases anterior insula activation to expected and unexpected outcomes among nonsmokers.	/pubmed/28190083	Addicott MA, Oliver JA, Joseph McClernon F.	Psychopharmacology (Berl). 2017 Apr;234(7):1145-1154. doi: 10.1007/s00213-017-4550-8. Epub 2017 Feb 11.	Psychopharmacology (Berl). 2017	PMID:28190083	28190083	create date:2017/02/13 | first author:Addicott MA	2016-09-16
No association of goal-directed and habitual control with alcohol consumption in young adults.	/pubmed/28111829	Nebe S, Kroemer NB, Schad DJ, Bernhardt N, Sebold M, MÃ¼ller DK, Scholl L, Kuitunen-Paul S, Heinz A, Rapp MA, Huys QJ, Smolka MN.	Addict Biol. 2017 Jan 23. doi: 10.1111/adb.12490. [Epub ahead of print]	Addict Biol. 2017	PMID:28111829	28111829	create date:2017/01/24 | first author:Nebe S	2016-06-01
No Effect of Commercial Cognitive Training on Neural Activity During Decision-Making.	/pubmed/28694338	Kable JW, Caulfield MK, Falcone M, McConnell M, Bernardo L, Parthasarathi T, Cooper N, Ashare R, Audrain-McGovern J, Hornik R, Diefenbach P, Lee FJ, Lerman C.	J Neurosci. 2017 Jul 10. pii: 2832-16. doi: 10.1523/JNEUROSCI.2832-16.2017. [Epub ahead of print]	J Neurosci. 2017	PMID:28694338	28694338	create date:2017/07/12 | first author:Kable JW	2016-09-08
Novel fMRI working memory paradigm accurately detects cognitive impairment in multiple sclerosis.	/pubmed/27613119	Nelson F, Akhtar MA, ZÃºÃ±iga E, Perez CA, Hasan KM, Wilken J, Wolinsky JS, Narayana PA, Steinberg JL.	Mult Scler. 2017 May;23(6):836-847. doi: 10.1177/1352458516666186. Epub 2016 Sep 9.	Mult Scler. 2017	PMID:27613119 | PMCID:PMC5344745	27613119	create date:2016/09/11 | first author:Nelson F	2016-02-10
On neural correlates of individual differences in novel grammar learning: An fMRI study.	/pubmed/27305834	Kepinska O, de Rover M, Caspers J, Schiller NO.	Neuropsychologia. 2017 Apr;98:156-168. doi: 10.1016/j.neuropsychologia.2016.06.014. Epub 2016 Jun 12.	Neuropsychologia. 2017	PMID:27305834	27305834	create date:2016/06/17 | first author:Kepinska O	2015-11-16
Orbitofrontal overactivation in reward processing in borderline personality disorder: the role of non-suicidal self-injury.	/pubmed/28247156	Vega D, RipollÃ©s P, Soto Ã€, Torrubia R, Ribas J, Monreal JA, Pascual JC, Salvador R, Pomarol-Clotet E, RodrÃ­guez-Fornells A, Marco-PallarÃ©s J.	Brain Imaging Behav. 2017 Feb 28. doi: 10.1007/s11682-017-9687-x. [Epub ahead of print]	Brain Imaging Behav. 2017	PMID:28247156	28247156	create date:2017/03/02 | first author:Vega D	NA
Parent-child intervention decreases stress and increases maternal brain activity and connectivity during own baby-cry: An exploratory study.	/pubmed/28401845	Swain JE, Ho SS, Rosenblum KL, Morelen D, Dayton CJ, Muzik M.	Dev Psychopathol. 2017 May;29(2):535-553. doi: 10.1017/S0954579417000165.	Dev Psychopathol. 2017	PMID:28401845	28401845	create date:2017/04/13 | first author:Swain JE	NA
Parietal operculum and motor cortex activities predict motor recovery in moderate to severe stroke.	/pubmed/28317947	Hannanu FF, Zeffiro TA, Lamalle L, Heck O, Renard F, Thuriot A, Krainik A, Hommel M, Detante O, Jaillard A; ISIS-HERMES Study Group..	Neuroimage Clin. 2017 Jan 26;14:518-529. doi: 10.1016/j.nicl.2017.01.023. eCollection 2017.	Neuroimage Clin. 2017	PMID:28317947 | PMCID:PMC5342999	28317947	create date:2017/03/21 | first author:Hannanu FF	2016-11-09
Pattern of activation during delayed matching to sample task predicts functional outcome in people at ultra high risk for psychosis.	/pubmed/27693282	Falkenberg I, Valli I, Raffin M, Broome MR, Fusar-Poli P, Matthiasson P, Picchioni M, McGuire P.	Schizophr Res. 2017 Mar;181:86-93. doi: 10.1016/j.schres.2016.09.023. Epub 2016 Sep 29.	Schizophr Res. 2017	PMID:27693282	27693282	create date:2016/10/04 | first author:Falkenberg I	2016-03-16
Patterns of brain and cardiovascular activation while solving rule-discovery and rule-application numeric tasks.	/pubmed/28431987	Sosnowski T, Rynkiewicz A, Wordecha M, KÄ™pkowicz A, Majewska A, PstrÄ…gowska A, Oleksy T, Wypych M, Marchewka A.	Int J Psychophysiol. 2017 Jul;117:65-74. doi: 10.1016/j.ijpsycho.2017.04.006. Epub 2017 Apr 19.	Int J Psychophysiol. 2017	PMID:28431987	28431987	create date:2017/04/23 | first author:Sosnowski T	2016-11-27
Perirhinal cortex tracks degree of recent as well as cumulative lifetime experience with object concepts.	/pubmed/28236751	Duke D, Martin CB, Bowles B, McRae K, KÃ¶hler S.	Cortex. 2017 Apr;89:61-70. doi: 10.1016/j.cortex.2017.01.015. Epub 2017 Jan 31.	Cortex. 2017	PMID:28236751	28236751	create date:2017/02/27 | first author:Duke D	2016-02-12
Phonological Working Memory for Words and Nonwords in Cerebral Cortex.	/pubmed/28631005	Perrachione TK, Ghosh SS, Ostrovskaya I, Gabrieli JDE, Kovelman I.	J Speech Lang Hear Res. 2017 Jul 12;60(7):1959-1979. doi: 10.1044/2017_JSLHR-L-15-0446.	J Speech Lang Hear Res. 2017	PMID:28631005	28631005	create date:2017/06/21 | first author:Perrachione TK	2015-12-29
Planning Functional Grasps of Simple Tools Invokes the Hand-independent Praxis Representation Network: An fMRI Study.	/pubmed/28205496	Przybylski Å, KrÃ³liczak G.	J Int Neuropsychol Soc. 2017 Feb;23(2):108-120. doi: 10.1017/S1355617716001120.	J Int Neuropsychol Soc. 2017	PMID:28205496	28205496	create date:2017/02/17 | first author:Przybylski Å	2016-05-12
Polygenic risk for depression and the neural correlates of working memory in healthy subjects.	/pubmed/28624581	YÃ¼ksel D, Dietsche B, Forstner AJ, Witt SH, Maier R, Rietschel M, Konrad C, NÃ¶then MM, Dannlowski U, Baune BT, Kircher T, Krug A.	Prog Neuropsychopharmacol Biol Psychiatry. 2017 Jun 15;79(Pt B):67-76. doi: 10.1016/j.pnpbp.2017.06.010. [Epub ahead of print]	Prog Neuropsychopharmacol Biol Psychiatry. 2017	PMID:28624581	28624581	create date:2017/06/19 | first author:YÃ¼ksel D	2017-02-25
Positive effects of neurofeedback on autism symptoms correlate with brain activation during imitation and observation.	/pubmed/28245068	Datko M, Pineda JA, MÃ¼ller RA.	Eur J Neurosci. 2017 Feb 28. doi: 10.1111/ejn.13551. [Epub ahead of print]	Eur J Neurosci. 2017	PMID:28245068	28245068	create date:2017/03/01 | first author:Datko M	2016-12-15
Predicting the Multisensory Consequences of One's Own Action: BOLD Suppression in Auditory and Visual Cortices.	/pubmed/28060861	Straube B, van Kemenade BM, Arikan BE, Fiehler K, Leube DT, Harris LR, Kircher T.	PLoS One. 2017 Jan 6;12(1):e0169131. doi: 10.1371/journal.pone.0169131. eCollection 2017.	PLoS One. 2017	PMID:28060861 | PMCID:PMC5218407	28060861	create date:2017/01/07 | first author:Straube B	2016-08-23
Prefrontal activity and impaired memory encoding strategies in schizophrenia.	/pubmed/28325680	Guimond S, Hawco C, Lepage M.	J Psychiatr Res. 2017 Aug;91:64-73. doi: 10.1016/j.jpsychires.2017.02.024. Epub 2017 Mar 8.	J Psychiatr Res. 2017	PMID:28325680	28325680	create date:2017/03/23 | first author:Guimond S	2016-09-28
Prefrontal and amygdala engagement during emotional reactivity and regulation in generalized anxiety disorder.	/pubmed/28501740	Fitzgerald JM, Phan KL, Kennedy AE, Shankman SA, Langenecker SA, Klumpp H.	J Affect Disord. 2017 Aug 15;218:398-406. doi: 10.1016/j.jad.2017.05.013. Epub 2017 May 7.	J Affect Disord. 2017	PMID:28501740	28501740	create date:2017/05/16 | first author:Fitzgerald JM	2017-01-16
Prefrontal and parietal correlates of cognitive control related to the adult outcome of attention-deficit/hyperactivity disorder diagnosed in childhood.	/pubmed/28292705	Schulz KP, Li X, Clerkin SM, Fan J, Berwid OG, Newcorn JH, Halperin JM.	Cortex. 2017 May;90:1-11. doi: 10.1016/j.cortex.2017.01.019. Epub 2017 Feb 20.	Cortex. 2017	PMID:28292705 | PMCID:PMC5438775	28292705	create date:2017/03/16 | first author:Schulz KP	2016-06-23
Prefrontal-parietal effective connectivity during working memory in older adults.	/pubmed/28578155	Heinzel S, Lorenz RC, Duong QL, Rapp MA, Deserno L.	Neurobiol Aging. 2017 May 10;57:18-27. doi: 10.1016/j.neurobiolaging.2017.05.005. [Epub ahead of print]	Neurobiol Aging. 2017	PMID:28578155	28578155	create date:2017/06/05 | first author:Heinzel S	2016-08-29
Preliminary evidence of the impact of early childhood maltreatment and a preventive intervention on neural patterns of response inhibition in early adolescence.	/pubmed/27061609	Jankowski KF, Bruce J, Beauchamp KG, Roos LE, Moore WE 3rd, Fisher PA.	Dev Sci. 2017 Jul;20(4). doi: 10.1111/desc.12413. Epub 2016 Apr 7.	Dev Sci. 2017	PMID:27061609 | PMCID:PMC5055407	27061609	create date:2016/04/12 | first author:Jankowski KF	2015-05-22
Preparatory Engagement of Cognitive Control Networks Increases Late in Childhood.	/pubmed/26972753	Church JA, Bunge SA, Petersen SE, Schlaggar BL.	Cereb Cortex. 2017 Mar 1;27(3):2139-2153. doi: 10.1093/cercor/bhw046.	Cereb Cortex. 2017	PMID:26972753	26972753	create date:2016/03/15 | first author:Church JA	NA
Priming Hand Motor Training with Repetitive Stimulation of the Fingertips; Performance Gain and Functional Imaging of Training Effects.	/pubmed/28029594	Lotze M, Ladda AM, Roschka S, Platz T, Dinse HR.	Brain Stimul. 2017 Jan - Feb;10(1):139-146. doi: 10.1016/j.brs.2016.10.004. Epub 2016 Oct 6.	Brain Stimul. 2017	PMID:28029594	28029594	create date:2016/12/29 | first author:Lotze M	2016-04-27
Proximity alert! Distance related cuneus activation in military veterans with anger and aggression problems.	/pubmed/28654776	Heesink L, Edward Gladwin T, Terburg D, van Honk J, Kleber R, Geuze E.	Psychiatry Res. 2017 Jun 20;266:114-122. doi: 10.1016/j.pscychresns.2017.06.012. [Epub ahead of print]	Psychiatry Res. 2017	PMID:28654776	28654776	create date:2017/06/28 | first author:Heesink L	2017-02-28
Randomized trial on the effects of a combined physical/cognitive training in aged MCI subjects: the Train the Brain study.	/pubmed/28045051	Train the Brain Consortium..	Sci Rep. 2017 Jan 3;7:39471. doi: 10.1038/srep39471.	Sci Rep. 2017	PMID:28045051 | PMCID:PMC5206718	28045051	create date:2017/01/04 | first author:Train the Brain Consortium.	2016-05-27
Rapid language-related plasticity: microstructural changes in the cortex after a short session of new word learning.	/pubmed/27449063	Hofstetter S, Friedmann N, Assaf Y.	Brain Struct Funct. 2017 Apr;222(3):1231-1241. doi: 10.1007/s00429-016-1273-2. Epub 2016 Jul 23.	Brain Struct Funct. 2017	PMID:27449063	27449063	create date:2016/07/28 | first author:Hofstetter S	NA
Reactivation or transformation? Motor memory consolidation associated with cerebral activation time-locked to sleep spindles.	/pubmed/28422976	Fogel S, Albouy G, King BR, Lungu O, Vien C, Bore A, Pinsard B, Benali H, Carrier J, Doyon J.	PLoS One. 2017 Apr 19;12(4):e0174755. doi: 10.1371/journal.pone.0174755. eCollection 2017.	PLoS One. 2017	PMID:28422976	28422976	create date:2017/04/20 | first author:Fogel S	2017-01-19
Real-Time Functional Magnetic Resonance Imaging Amygdala Neurofeedback Changes Positive Information Processing in Major Depressive Disorder.	/pubmed/28476207	Young KD, Misaki M, Harmer CJ, Victor T, Zotev V, Phillips R, Siegle GJ, Drevets WC, Bodurka J.	Biol Psychiatry. 2017 Mar 28. pii: S0006-3223(17)31370-7. doi: 10.1016/j.biopsych.2017.03.013. [Epub ahead of print]	Biol Psychiatry. 2017	PMID:28476207	28476207	create date:2017/05/10 | first author:Young KD	2016-12-02
Reality monitoring impairment in schizophrenia reflects specific prefrontal cortex dysfunction.	/pubmed/28203529	Garrison JR, Fernandez-Egea E, Zaman R, Agius M, Simons JS.	Neuroimage Clin. 2017 Jan 25;14:260-268. doi: 10.1016/j.nicl.2017.01.028. eCollection 2017.	Neuroimage Clin. 2017	PMID:28203529 | PMCID:PMC5292760	28203529	create date:2017/02/17 | first author:Garrison JR	2016-09-20
Reduced amygdala reactivity and impaired working memory during dissociation in borderline personality disorder.	/pubmed/28526931	Krause-Utz A, Winter D, Schriner F, Chiu CD, Lis S, Spinhoven P, Bohus M, Schmahl C, Elzinga BM.	Eur Arch Psychiatry Clin Neurosci. 2017 May 19. doi: 10.1007/s00406-017-0806-x. [Epub ahead of print]	Eur Arch Psychiatry Clin Neurosci. 2017	PMID:28526931	28526931	create date:2017/05/21 | first author:Krause-Utz A	NA
Reduced future-oriented decision making in individuals with subjective cognitive decline: A functional MRI study.	/pubmed/28393099	Hu X, Uhle F, Fliessbach K, Wagner M, Han Y, Weber B, Jessen F.	Alzheimers Dement (Amst). 2017 Mar 14;6:222-231. doi: 10.1016/j.dadm.2017.02.005. eCollection 2017.	Alzheimers Dement (Amst). 2017	PMID:28393099 | PMCID:PMC5376255	28393099	create date:2017/04/11 | first author:Hu X	NA
Reduced Hippocampal Functional Connectivity During Episodic Memory Retrieval in Autism.	/pubmed/28057726	Cooper RA, Richter FR, Bays PM, Plaisted-Grant KC, Baron-Cohen S, Simons JS.	Cereb Cortex. 2017 Feb 1;27(2):888-902. doi: 10.1093/cercor/bhw417.	Cereb Cortex. 2017	PMID:28057726 | PMCID:PMC5390398	28057726	create date:2017/01/07 | first author:Cooper RA	2016-09-21
Reduced reward-related neural response to mimicry in individuals with autism.	/pubmed/28612373	Hsu CT, Neufeld J, Chakrabarti B.	Eur J Neurosci. 2017 Jun 14. doi: 10.1111/ejn.13620. [Epub ahead of print]	Eur J Neurosci. 2017	PMID:28612373	28612373	create date:2017/06/15 | first author:Hsu CT	2016-11-04
Relationships between years of education, regional grey matter volumes, and working memory-related brain activity in healthy older adults.	/pubmed/27734304	Boller B, Mellah S, Ducharme-LalibertÃ© G, Belleville S.	Brain Imaging Behav. 2017 Apr;11(2):304-317. doi: 10.1007/s11682-016-9621-7.	Brain Imaging Behav. 2017	PMID:27734304	27734304	create date:2016/10/14 | first author:Boller B	NA
Relative cortico-subcortical shift in brain activity but preserved training-induced neural modulation in older adults during bimanual motor learning.	/pubmed/28708977	Santos Monteiro T, Beets IAM, Boisgontier MP, Gooijers J, Pauwels L, Chalavi S, King B, Albouy G, Swinnen SP.	Neurobiol Aging. 2017 Jun 19;58:54-67. doi: 10.1016/j.neurobiolaging.2017.06.004. [Epub ahead of print]	Neurobiol Aging. 2017	PMID:28708977	28708977	create date:2017/07/15 | first author:Santos Monteiro T	2017-03-29
Resolving the Brainstem Contributions to Attentional Analgesia.	/pubmed/28096471	Brooks JC, Davies WE, Pickering AE.	J Neurosci. 2017 Mar 1;37(9):2279-2291. doi: 10.1523/JNEUROSCI.2193-16.2016. Epub 2017 Jan 17.	J Neurosci. 2017	PMID:28096471 | PMCID:PMC5354342	28096471	create date:2017/01/18 | first author:Brooks JC	2016-07-07
Retrieval of high-fidelity memory arises from distributed cortical networks.	/pubmed/28159685	Wais PE, Jahanikia S, Steiner D, Stark CE, Gazzaley A.	Neuroimage. 2017 Apr 1;149:178-189. doi: 10.1016/j.neuroimage.2017.01.062. Epub 2017 Jan 31.	Neuroimage. 2017	PMID:28159685 | PMCID:PMC5367976	28159685	create date:2017/02/06 | first author:Wais PE	2016-09-09
Reversal learning strategy in adolescence is associated with prefrontal cortex activation.	/pubmed/27628616	Boehme R, Lorenz RC, Gleich T, Romund L, Pelz P, Golde S, Flemming E, Wold A, Deserno L, Behr J, Raufelder D, Heinz A, Beck A.	Eur J Neurosci. 2017 Jan;45(1):129-137. doi: 10.1111/ejn.13401. Epub 2016 Oct 5.	Eur J Neurosci. 2017	PMID:27628616	27628616	create date:2016/09/16 | first author:Boehme R	2016-04-05
Reversing the Standard Neural Signature of the Word-Nonword Distinction.	/pubmed/27574917	Graves WW, Boukrina O, Mattheiss SR, Alexander EJ, Baillet S.	J Cogn Neurosci. 2017 Jan;29(1):79-94. Epub 2016 Aug 30.	J Cogn Neurosci. 2017	PMID:27574917 | PMCID:PMC5193100	27574917	create date:2016/08/31 | first author:Graves WW	NA
Reward anticipation revisited- evidence from an fMRI study in euthymic bipolar I patients and healthy first-degree relatives.	/pubmed/28558365	Kollmann B, Scholz V, Linke J, Kirsch P, Wessa M.	J Affect Disord. 2017 Sep;219:178-186. doi: 10.1016/j.jad.2017.04.044. Epub 2017 May 3.	J Affect Disord. 2017	PMID:28558365	28558365	create date:2017/05/31 | first author:Kollmann B	2016-09-14
Reward Processing Deficits During a Spatial Attention Task in Patients With ADHD: An fMRI Study.	/pubmed/28423978	Metin B, Tas ZC, Ã‡ebi M, BÃ¼yÃ¼kaslan A, Soysal A, HatÄ±loglu D, Tarhan N.	J Atten Disord. 2017 Apr 1:1087054717703188. doi: 10.1177/1087054717703188. [Epub ahead of print]	J Atten Disord. 2017	PMID:28423978	28423978	create date:2017/04/21 | first author:Metin B	NA
Right Hemisphere Remapping of Naming Functions Depends on Lesion Size and Location in Poststroke Aphasia.	/pubmed/28168061	Skipper-Kallal LM, Lacey EH, Xing S, Turkeltaub PE.	Neural Plast. 2017;2017:8740353. doi: 10.1155/2017/8740353. Epub 2017 Jan 12.	Neural Plast. 2017	PMID:28168061 | PMCID:PMC5266856	28168061	create date:2017/02/09 | first author:Skipper-Kallal LM	2016-07-08
Roles of the Wada Test and Functional Magnetic Resonance Imaging in Identifying the Language-dominant Hemisphere among Patients with Gliomas Located near Speech Areas.	/pubmed/27980284	Ishikawa T, Muragaki Y, Maruyama T, Abe K, Kawamata T.	Neurol Med Chir (Tokyo). 2017 Jan 15;57(1):28-34. doi: 10.2176/nmc.oa.2016-0042. Epub 2016 Dec 15.	Neurol Med Chir (Tokyo). 2017	PMID:27980284 | PMCID:PMC5243162	27980284	create date:2016/12/17 | first author:Ishikawa T	2016-02-07
rTMS affects working memory performance, brain activation and functional connectivity in patients with multiple sclerosis.	/pubmed/27974394	Hulst HE, Goldschmidt T, Nitsche MA, de Wit SJ, van den Heuvel OA, Barkhof F, Paulus W, van der Werf YD, Geurts JJG.	J Neurol Neurosurg Psychiatry. 2017 May;88(5):386-394. doi: 10.1136/jnnp-2016-314224. Epub 2016 Dec 14.	J Neurol Neurosurg Psychiatry. 2017	PMID:27974394	27974394	create date:2016/12/16 | first author:Hulst HE	2016-06-16
Salience network response to changes in emotional expressions of others is heightened during early adolescence: relevance for social functioning.	/pubmed/28557315	Rosen ML, Sheridan MA, Sambrook KA, Dennison MJ, Jenness JL, Askren MK, Meltzoff AN, McLaughlin KA.	Dev Sci. 2017 May 30. doi: 10.1111/desc.12571. [Epub ahead of print]	Dev Sci. 2017	PMID:28557315	28557315	create date:2017/05/31 | first author:Rosen ML	2016-10-17
Self-face recognition shares brain regions active during proprioceptive illusion in the right inferior fronto-parietal superior longitudinal fasciculus III network.	/pubmed/28238849	Morita T, Saito DN, Ban M, Shimada K, Okamoto Y, Kosaka H, Okazawa H, Asada M, Naito E.	Neuroscience. 2017 Apr 21;348:288-301. doi: 10.1016/j.neuroscience.2017.02.031. Epub 2017 Feb 24.	Neuroscience. 2017	PMID:28238849	28238849	create date:2017/02/28 | first author:Morita T	2016-11-29
Self-referential processing in unipolar depression: Distinct roles of subregions of the medial prefrontal cortex.	/pubmed/28285207	Li Y, Li M, Wei D, Kong X, Du X, Hou X, Sun J, Qiu J.	Psychiatry Res. 2017 May 30;263:8-14. doi: 10.1016/j.pscychresns.2017.02.008. Epub 2017 Mar 3.	Psychiatry Res. 2017	PMID:28285207	28285207	create date:2017/03/13 | first author:Li Y	2016-03-26
Sensorimotor Cortical Neuroplasticity in the Early Stage of Bell's Palsy.	/pubmed/28299208	Song W, Dai M, Xuan L, Cao Z, Zhou S, Lang C, Lv K, Xu M, Kong J.	Neural Plast. 2017;2017:8796239. doi: 10.1155/2017/8796239. Epub 2017 Feb 19.	Neural Plast. 2017	PMID:28299208 | PMCID:PMC5337373	28299208	create date:2017/03/17 | first author:Song W	2016-08-16
Sensory and motor cortex function contributes to symptom severity in spinocerebellar ataxia type 6.	/pubmed/27352359	Kang N, Christou EA, Burciu RG, Chung JW, DeSimone JC, Ofori E, Ashizawa T, Subramony SH, Vaillancourt DE.	Brain Struct Funct. 2017 Mar;222(2):1039-1052. doi: 10.1007/s00429-016-1263-4. Epub 2016 Jun 28.	Brain Struct Funct. 2017	PMID:27352359	27352359	create date:2016/06/29 | first author:Kang N	2016-05-03
Sensory over-responsivity and social cognition in ASD: Effects of aversive sensory stimuli and attentional modulation on neural responses to social cues.	/pubmed/28284787	Green SA, Hernandez LM, Bowman HC, Bookheimer SY, Dapretto M.	Dev Cogn Neurosci. 2017 Feb 21. pii: S1878-9293(16)30188-8. doi: 10.1016/j.dcn.2017.02.005. [Epub ahead of print]	Dev Cogn Neurosci. 2017	PMID:28284787	28284787	create date:2017/03/13 | first author:Green SA	2016-09-16
Sex attracts - neural correlates of sexual preference under cognitive demand.	/pubmed/28130745	Jordan K, Wieser K, Methfessel I, Fromberger P, Dechent P, MÃ¼ller JL.	Brain Imaging Behav. 2017 Jan 27. doi: 10.1007/s11682-016-9669-4. [Epub ahead of print]	Brain Imaging Behav. 2017	PMID:28130745	28130745	create date:2017/01/29 | first author:Jordan K	NA
Shared orthographic neuronal representations for spelling and reading.	/pubmed/28011250	Purcell JJ, Jiang X, Eden GF.	Neuroimage. 2017 Feb 15;147:554-567. doi: 10.1016/j.neuroimage.2016.12.054. Epub 2016 Dec 20.	Neuroimage. 2017	PMID:28011250 | PMCID:PMC5303658	28011250	create date:2016/12/25 | first author:Purcell JJ	2016-09-11
Simultaneous Transcranial Alternating Current Stimulation and Functional Magnetic Resonance Imaging.	/pubmed/28605386	Williams KA, Cabral-Calderin Y, Schmidt-Samoa C, Weinrich CA, Dechent P, Wilke M.	J Vis Exp. 2017 Jun 5;(124). doi: 10.3791/55866.	J Vis Exp. 2017	PMID:28605386	28605386	create date:2017/06/13 | first author:Williams KA	2016-11-01
Sleep duration moderates the association between insula activation and risky decisions under stress in adolescents and adults.	/pubmed/27986636	Uy JP, GalvÃ¡n A.	Neuropsychologia. 2017 Jan 27;95:119-129. doi: 10.1016/j.neuropsychologia.2016.12.018. Epub 2016 Dec 13.	Neuropsychologia. 2017	PMID:27986636	27986636	create date:2016/12/18 | first author:Uy JP	2016-08-16
Social brains and divides: the interplay between social dominance orientation and the neural sensitivity to hierarchical ranks.	/pubmed/28378784	Ligneul R, Girard R, Dreher JC.	Sci Rep. 2017 Apr 5;7:45920. doi: 10.1038/srep45920.	Sci Rep. 2017	PMID:28378784 | PMCID:PMC5381105	28378784	create date:2017/04/06 | first author:Ligneul R	2016-12-15
Social-cognitive brain function and connectivity during visual perspective-taking in autism and schizophrenia.	/pubmed/28291690	Eack SM, Wojtalik JA, Keshavan MS, Minshew NJ.	Schizophr Res. 2017 May;183:102-109. doi: 10.1016/j.schres.2017.03.009. Epub 2017 Mar 11.	Schizophr Res. 2017	PMID:28291690 | PMCID:PMC5432384	28291690	create date:2017/03/16 | first author:Eack SM	2016-09-15
Spatial working memory in neurofibromatosis 1: Altered neural activity and functional connectivity.	/pubmed/28725547	Ibrahim AFA, Montojo CA, Haut KM, Karlsgodt KH, Hansen L, Congdon E, Rosser T, Bilder RM, Silva AJ, Bearden CE.	Neuroimage Clin. 2017 Jun 27;15:801-811. doi: 10.1016/j.nicl.2017.06.032. eCollection 2017.	Neuroimage Clin. 2017	PMID:28725547 | PMCID:PMC5501884	28725547	create date:2017/07/21 | first author:Ibrahim AFA	2017-02-26
Stimulating multiple-demand cortex enhances vocabulary learning.	/pubmed/28676576	Sliwinska MW, Violante IR, Wise RJS, Leech R, Devlin JT, Geranmayeh F, Hampshire A.	J Neurosci. 2017 Jul 4. pii: 3857-16. doi: 10.1523/JNEUROSCI.3857-16.2017. [Epub ahead of print]	J Neurosci. 2017	PMID:28676576	28676576	create date:2017/07/06 | first author:Sliwinska MW	2016-12-18
Stress and brain functional changes in patients with Crohn's disease: A functional magnetic resonance imaging study.	/pubmed/28560758	Agostini A, Ballotta D, Righi S, Moretti M, Bertani A, Scarcelli A, Sartini A, Ercolani M, Nichelli P, Campieri M, Benuzzi F.	Neurogastroenterol Motil. 2017 May 30. doi: 10.1111/nmo.13108. [Epub ahead of print]	Neurogastroenterol Motil. 2017	PMID:28560758	28560758	create date:2017/06/01 | first author:Agostini A	2016-12-10
Study of behavioural and neural bases of visuo-spatial working memory with an fMRI paradigm based on an n-back task.	/pubmed/26083786	Dores AR, Barbosa F, Carvalho IP, Almeida I, Guerreiro S, da Rocha BM, de Sousa L, Castro-Caldas A.	J Neuropsychol. 2017 Mar;11(1):122-134. doi: 10.1111/jnp.12076. Epub 2015 Jun 17.	J Neuropsychol. 2017	PMID:26083786	26083786	create date:2015/06/18 | first author:Dores AR	2014-05-06
Subjective and objective sleep quality modulate emotion regulatory brain function in anxiety and depression.	/pubmed/28419607	Klumpp H, Roberts J, Kapella MC, Kennedy AE, Kumar A, Phan KL.	Depress Anxiety. 2017 Jul;34(7):651-660. doi: 10.1002/da.22622. Epub 2017 Apr 18.	Depress Anxiety. 2017	PMID:28419607 | PMCID:PMC5503154	28419607	create date:2017/04/19 | first author:Klumpp H	2017-02-13
Task difficulty modulates brain activation in the emotional oddball task.	/pubmed/28377158	Siciliano RE, Madden DJ, Tallman CW, Boylan MA, Kirste I, Monge ZA, Packard LE, Potter GG, Wang L.	Brain Res. 2017 Jun 1;1664:74-86. doi: 10.1016/j.brainres.2017.03.028. Epub 2017 Apr 1.	Brain Res. 2017	PMID:28377158 | PMCID:PMC5452685	28377158	create date:2017/04/06 | first author:Siciliano RE	2016-11-06
Task Performance Modulates Functional Connectivity Involving the Dorsolateral Prefrontal Cortex in Patients with Schizophrenia.	/pubmed/28289394	Wu S, Wang H, Chen C, Zou J, Huang H, Li P, Zhao Y, Xu Q, Zhang L, Wang H, Pandit S, Dahal S, Chen J, Zhou Y, Jiang T, Wang G.	Front Psychol. 2017 Feb 27;8:56. doi: 10.3389/fpsyg.2017.00056. eCollection 2017.	Front Psychol. 2017	PMID:28289394 | PMCID:PMC5326798	28289394	create date:2017/03/16 | first author:Wu S	2016-04-19
Task-dependent modulation of amygdala connectivity in social anxiety disorder.	/pubmed/28226306	Minkova L, Sladky R, Kranz GS, Woletz M, Geissberger N, Kraus C, Lanzenberger R, Windischberger C.	Psychiatry Res. 2017 Apr 30;262:39-46. doi: 10.1016/j.pscychresns.2016.12.016. Epub 2017 Feb 9.	Psychiatry Res. 2017	PMID:28226306	28226306	create date:2017/02/23 | first author:Minkova L	2016-04-18
Task-related and resting-state fMRI identify distinct networks that preferentially support remembering the past and imagining the future.	/pubmed/28625660	Gilmore AW, Nelson SM, Chen HY, McDermott KB.	Neuropsychologia. 2017 Jun 15. pii: S0028-3932(17)30228-2. doi: 10.1016/j.neuropsychologia.2017.06.016. [Epub ahead of print]	Neuropsychologia. 2017	PMID:28625660	28625660	create date:2017/06/20 | first author:Gilmore AW	2016-11-06
Task-specific reorganization of the auditory cortex in deaf humans.	/pubmed/28069964	Bola Å, Zimmermann M, Mostowski P, JednorÃ³g K, Marchewka A, Rutkowski P, Szwed M.	Proc Natl Acad Sci U S A. 2017 Jan 24;114(4):E600-E609. doi: 10.1073/pnas.1609000114. Epub 2017 Jan 9.	Proc Natl Acad Sci U S A. 2017	PMID:28069964 | PMCID:PMC5278486	28069964	create date:2017/01/11 | first author:Bola Å	2016-06-03
The Action Imitation network and motor imitation in children and adolescents with autism.	/pubmed/27956067	Wadsworth HM, Maximo JO, Lemelman AR, Clayton K, Sivaraman S, Deshpande HD, Ver Hoef L, Kana RK.	Neuroscience. 2017 Feb 20;343:147-156. doi: 10.1016/j.neuroscience.2016.12.001. Epub 2016 Dec 10.	Neuroscience. 2017	PMID:27956067	27956067	create date:2016/12/14 | first author:Wadsworth HM	2016-07-18
The burden of conscientiousness? Examining brain activation and cortisol response during social evaluative stress.	/pubmed/28161654	Dahm AS, Schmierer P, Veer IM, Streit F, GÃ¶rgen A, Kruschwitz J, WÃ¼st S, Kirsch P, Walter H, Erk S.	Psychoneuroendocrinology. 2017 Apr;78:48-56. doi: 10.1016/j.psyneuen.2017.01.019. Epub 2017 Jan 23.	Psychoneuroendocrinology. 2017	PMID:28161654	28161654	create date:2017/02/06 | first author:Dahm AS	2016-09-05
The catechol-O-methyltransferase (COMT) Val158Met genotype modulates working memory-related dorsolateral prefrontal response and performance in bipolar disorder.	/pubmed/28544426	Miskowiak KW, Kjaerstad HL, StÃ¸ttrup MM, Svendsen AM, Demant KM, Hoeffding LK, Werge TM, Burdick KE, Domschke K, Carvalho AF, Vieta E, Vinberg M, Kessing LV, Siebner HR, Macoveanu J.	Bipolar Disord. 2017 May;19(3):214-224. doi: 10.1111/bdi.12497. Epub 2017 May 23.	Bipolar Disord. 2017	PMID:28544426	28544426	create date:2017/05/26 | first author:Miskowiak KW	2017-01-25
The Caudate Nucleus Mediates Learning of Stimulus-Control State Associations.	/pubmed/28123033	Chiu YC, Jiang J, Egner T.	J Neurosci. 2017 Jan 25;37(4):1028-1038. doi: 10.1523/JNEUROSCI.0778-16.2016.	J Neurosci. 2017	PMID:28123033 | PMCID:PMC5296776	28123033	create date:2017/01/27 | first author:Chiu YC	2016-03-09
The Cortical Processing of Sensorimotor Sequences is Disrupted in Writer's Cramp.	/pubmed/27114174	Langbour N, Michel V, Dilharreguy B, Guehl D, Allard M, Burbaud P.	Cereb Cortex. 2017 Apr 1;27(4):2544-2559. doi: 10.1093/cercor/bhw108.	Cereb Cortex. 2017	PMID:27114174	27114174	create date:2016/04/27 | first author:Langbour N	NA
The Dorsal Medial Prefrontal Cortex Is Recruited by High Construal of Non-social Stimuli.	/pubmed/28352220	Baetens KL, Ma N, Van Overwalle F.	Front Behav Neurosci. 2017 Mar 14;11:44. doi: 10.3389/fnbeh.2017.00044. eCollection 2017.	Front Behav Neurosci. 2017	PMID:28352220 | PMCID:PMC5349082	28352220	create date:2017/03/30 | first author:Baetens KL	2017-01-04
The effect of action observation/execution on mirror neuron system recruitment: an fMRI study in healthy individuals.	/pubmed/27011016	Gatti R, Rocca MA, Fumagalli S, Cattrysse E, Kerckhofs E, Falini A, Filippi M.	Brain Imaging Behav. 2017 Apr;11(2):565-576. doi: 10.1007/s11682-016-9536-3.	Brain Imaging Behav. 2017	PMID:27011016	27011016	create date:2016/03/25 | first author:Gatti R	NA
The effect of hippocampal function, volume and connectivity on posterior cingulate cortex functioning during episodic memory fMRI in mild cognitive impairment.	/pubmed/28289940	Papma JM, Smits M, de Groot M, Mattace Raso FU, van der Lugt A, Vrooman HA, Niessen WJ, Koudstaal PJ, van Swieten JC, van der Veen FM, Prins ND.	Eur Radiol. 2017 Mar 13. doi: 10.1007/s00330-017-4768-1. [Epub ahead of print]	Eur Radiol. 2017	PMID:28289940	28289940	create date:2017/03/16 | first author:Papma JM	2016-05-20
The effect of social rank feedback on risk taking and associated reward processes in adolescent girls.	/pubmed/27614768	Op de Macks ZA, Bunge SA, Bell ON, Kriegsfeld LJ, Kayser AS, Dahl RE.	Soc Cogn Affect Neurosci. 2017 Feb 1;12(2):240-250. doi: 10.1093/scan/nsw125.	Soc Cogn Affect Neurosci. 2017	PMID:27614768 | PMCID:PMC5390714	27614768	create date:2016/11/01 | first author:Op de Macks ZA	2015-12-01
The effects of changes in object location on object identity detection: A simultaneous EEG-fMRI study.	/pubmed/28629974	Yang P, Fan C, Wang M, Fogelson N, Li L.	Neuroimage. 2017 Jun 16;157:351-363. doi: 10.1016/j.neuroimage.2017.06.031. [Epub ahead of print]	Neuroimage. 2017	PMID:28629974	28629974	create date:2017/06/21 | first author:Yang P	2016-10-31
The effects of DAT1 genotype on fMRI activation in an emotional go/no-go task.	/pubmed/26843006	Brown BK, Murrell J, Karne H, Anand A.	Brain Imaging Behav. 2017 Feb;11(1):185-193. doi: 10.1007/s11682-016-9516-7.	Brain Imaging Behav. 2017	PMID:26843006 | PMCID:PMC4972696	26843006	create date:2016/02/05 | first author:Brown BK	NA
The experience of social exclusion in women with a history of suicidal acts: a neuroimaging study.	/pubmed/28273888	Oli矇 E, Jollant F, Deverdun J, de Champfleur NM, Cyprien F, Le Bars E, Mura T, Bonaf矇 A, Courtet P.	Sci Rep. 2017 Dec;7(1):89. doi: 10.1038/s41598-017-00211-x. Epub 2017 Mar 7.	Sci Rep. 2017	PMID:28273888	28273888	create date:2017/03/10 | first author:Oli矇 E	2016-10-17
The ICCAM platform study: An experimental medicine platform for evaluating new drugs for relapse prevention in addiction. Part B: fMRI description.	/pubmed/27703042	McGonigle J, Murphy A, Paterson LM, Reed LJ, Nestor L, Nash J, Elliott R, Ersche KD, Flechais RS, Newbould R, Orban C, Smith DG, Taylor EM, Waldman AD, Robbins TW, Deakin JW, Nutt DJ, Lingford-Hughes AR, Suckling J; ICCAM Platform..	J Psychopharmacol. 2017 Jan;31(1):3-16. doi: 10.1177/0269881116668592. Epub 2016 Oct 4.	J Psychopharmacol. 2017	PMID:27703042 | PMCID:PMC5367542	27703042	create date:2016/10/06 | first author:McGonigle J	NA
The Mirror Neuron System in Relapsing Remitting Multiple Sclerosis Patients with Low Disability.	/pubmed/28315038	Plata-Bello J, PÃ©rez-MartÃ­n Y, CastaÃ±Ã³n-PÃ©rez A, ModroÃ±o C, FariÃ±a H, HernÃ¡ndez-MartÃ­n E, GonzÃ¡lez-Platas M, Marcano F, GonzÃ¡lez-Mora JL.	Brain Topogr. 2017 Jul;30(4):548-559. doi: 10.1007/s10548-017-0558-y. Epub 2017 Mar 17.	Brain Topogr. 2017	PMID:28315038	28315038	create date:2017/03/21 | first author:Plata-Bello J	NA
The motor cortical representation of a muscle is not homogeneous in brain connectivity.	/pubmed/28631147	Smith JA, Albishi A, Babikian S, Asavasopon S, Fisher BE, Kutch JJ.	Exp Brain Res. 2017 Jun 19. doi: 10.1007/s00221-017-5011-7. [Epub ahead of print]	Exp Brain Res. 2017	PMID:28631147	28631147	create date:2017/06/21 | first author:Smith JA	2017-01-10
The neural bases of proactive and reactive control processes in normal aging.	/pubmed/27784627	Manard M, FranÃ§ois S, Phillips C, Salmon E, Collette F.	Behav Brain Res. 2017 Mar 1;320:504-516. doi: 10.1016/j.bbr.2016.10.026. Epub 2016 Oct 23.	Behav Brain Res. 2017	PMID:27784627	27784627	create date:2016/10/28 | first author:Manard M	2016-09-13
The neural basis of deficient response inhibition in children with neurofibromatosis type 1: Evidence from a functional MRI study.	/pubmed/28554066	Pride NA, Korgaonkar MS, North KN, Barton B, Payne JM.	Cortex. 2017 May 6;93:1-11. doi: 10.1016/j.cortex.2017.04.022. [Epub ahead of print]	Cortex. 2017	PMID:28554066	28554066	create date:2017/05/30 | first author:Pride NA	2016-05-05
The neural basis of intergroup threat effect on social attention.	/pubmed/28120864	Chen Y, Zhao Y, Song H, Guan L, Wu X.	Sci Rep. 2017 Jan 25;7:41062. doi: 10.1038/srep41062.	Sci Rep. 2017	PMID:28120864 | PMCID:PMC5264403	28120864	create date:2017/01/26 | first author:Chen Y	2016-06-03
The neural correlates of internal and external comparisons: an fMRI study.	/pubmed/27160257	Wen X, Xiang Y, Cant JS, Wang T, Cupchik G, Huang R, Mo L.	Brain Struct Funct. 2017 Jan;222(1):563-575. doi: 10.1007/s00429-016-1234-9. Epub 2016 May 9.	Brain Struct Funct. 2017	PMID:27160257	27160257	create date:2016/05/11 | first author:Wen X	2015-11-25
The neural correlates of reciprocity are sensitive to prior experience of reciprocity.	/pubmed/28551067	CÃ¡ceda R, Prendes-Alvarez S, Hsu JJ, Tripathi SP, Kilts CD, James GA.	Behav Brain Res. 2017 May 24;332:136-144. doi: 10.1016/j.bbr.2017.05.030. [Epub ahead of print]	Behav Brain Res. 2017	PMID:28551067	28551067	create date:2017/05/30 | first author:CÃ¡ceda R	2017-03-03
The neural correlates of theory of mind and their role during empathy and the game of chess: A functional magnetic resonance imaging study.	/pubmed/28495332	Powell JL, Grossi D, Corcoran R, Gobet F, GarcÃ­a-FiÃ±ana M.	Neuroscience. 2017 Jul 4;355:149-160. doi: 10.1016/j.neuroscience.2017.04.042. Epub 2017 May 8.	Neuroscience. 2017	PMID:28495332	28495332	create date:2017/05/13 | first author:Powell JL	2017-01-10
The Neurocognitive Cost of Enhancing Cognition with Methylphenidate: Improved Distractor Resistance but Impaired Updating.	/pubmed/27779907	Fallon SJ, van der Schaaf ME, Ter Huurne N, Cools R.	J Cogn Neurosci. 2017 Apr;29(4):652-663. doi: 10.1162/jocn_a_01065. Epub 2016 Oct 25.	J Cogn Neurosci. 2017	PMID:27779907	27779907	create date:2016/10/26 | first author:Fallon SJ	NA
The Neuroeconomics of Tobacco Demand: An Initial Investigation of the Neural Correlates of Cigarette Cost-Benefit Decision Making in Male Smokers.	/pubmed/28157228	Gray JC, Amlung MT, Owens M, Acker J, Brown CL, Brody GH, Sweet LH, MacKillop J.	Sci Rep. 2017 Feb 3;7:41930. doi: 10.1038/srep41930.	Sci Rep. 2017	PMID:28157228 | PMCID:PMC5291221	28157228	create date:2017/02/06 | first author:Gray JC	2016-06-10
The neuronal correlates of mirror illusion in children with spastic hemiparesis: a study with functional magnetic resonance imaging.	/pubmed/28322427	Weisstanner C, Saxer S, Wiest R, Kaelin-Lang A, Newman CJ, Steinlin M, Grunt S.	Swiss Med Wkly. 2017 Mar 21;147:w14415. doi: smw.2017.14415. eCollection 2017 Mar 21.	Swiss Med Wkly. 2017	PMID:28322427	28322427	create date:2017/03/23 | first author:Weisstanner C	NA
The overlap between false belief and spatial reorientation in the temporo-parietal junction: The role of input modality and task.	/pubmed/26776279	Ã–zdem C, Brass M, Van der Cruyssen L, Van Overwalle F.	Soc Neurosci. 2017 Apr;12(2):207-217. doi: 10.1080/17470919.2016.1143027. Epub 2016 Feb 24.	Soc Neurosci. 2017	PMID:26776279	26776279	create date:2016/01/19 | first author:Ã–zdem C	NA
The parietal memory network activates similarly for true and associative false recognition elicited via the DRM procedure.	/pubmed/27745847	McDermott KB, Gilmore AW, Nelson SM, Watson JM, Ojemann JG.	Cortex. 2017 Feb;87:96-107. doi: 10.1016/j.cortex.2016.09.008. Epub 2016 Sep 24.	Cortex. 2017	PMID:27745847	27745847	create date:2016/10/18 | first author:McDermott KB	2016-05-13
The relation between parent depressive symptoms and neural correlates of attentional control in offspring: A preliminary study.	/pubmed/28314202	Burkhouse KL, Kujawa A, Keenan K, Klumpp H, Fitzgerald KD, Monk CS, Phan KL.	Psychiatry Res. 2017 May 30;263:26-31. doi: 10.1016/j.pscychresns.2017.03.002. Epub 2017 Mar 9.	Psychiatry Res. 2017	PMID:28314202 | PMCID:PMC5415428	28314202	create date:2017/03/18 | first author:Burkhouse KL	2016-07-11
The Rewarding Effect of Pictures with Positive Emotional Connotation upon Perception and Processing of Pleasant Odors-An FMRI Study.	/pubmed/28377697	Hummel T, Fark T, Baum D, Warr J, Hummel CB, Schriever VA.	Front Neuroanat. 2017 Mar 21;11:19. doi: 10.3389/fnana.2017.00019. eCollection 2017.	Front Neuroanat. 2017	PMID:28377697 | PMCID:PMC5359254	28377697	create date:2017/04/06 | first author:Hummel T	2016-09-14
The Role of Anterior Cingulate Cortex in the Affective Evaluation of Conflict.	/pubmed/27575278	Braem S, King JA, Korb FM, Krebs RM, Notebaert W, Egner T.	J Cogn Neurosci. 2017 Jan;29(1):137-149. Epub 2016 Aug 30.	J Cogn Neurosci. 2017	PMID:27575278 | PMCID:PMC5341786	27575278	create date:2016/08/31 | first author:Braem S	NA
The role of emotional inhibitory control in specific internet addiction - an fMRI study.	/pubmed/28174031	Dieter J, Hoffmann S, Mier D, Reinhard I, Beutel M, VollstÃ¤dt-Klein S, Kiefer F, Mann K, LemÃ©nager T.	Behav Brain Res. 2017 May 1;324:1-14. doi: 10.1016/j.bbr.2017.01.046. Epub 2017 Feb 4.	Behav Brain Res. 2017	PMID:28174031	28174031	create date:2017/02/09 | first author:Dieter J	2016-11-11
The role of long-term physical exercise on performance and brain activation during the Stroop colour word task in fibromyalgia patients.	/pubmed/28627125	Martinsen S, Flodin P, Berrebi J, LÃ¶fgren M, Bileviciute-Ljungar I, Mannerkorpi K, Ingvar M, Fransson P, Kosek E.	Clin Physiol Funct Imaging. 2017 Jun 18. doi: 10.1111/cpf.12449. [Epub ahead of print]	Clin Physiol Funct Imaging. 2017	PMID:28627125	28627125	create date:2017/06/20 | first author:Martinsen S	2017-01-17
The role of the hippocampus in generalizing configural relationships.	/pubmed/27933668	Berens SC, Bird CM.	Hippocampus. 2017 Mar;27(3):223-228. doi: 10.1002/hipo.22688. Epub 2017 Jan 24.	Hippocampus. 2017	PMID:27933668 | PMCID:PMC5324609	27933668	create date:2016/12/10 | first author:Berens SC	2016-08-05
The role of the left inferior parietal lobule in second language learning: An intensive language training fMRI study.	/pubmed/27725166	Barbeau EB, Chai XJ, Chen JK, Soles J, Berken J, Baum S, Watkins KE, Klein D.	Neuropsychologia. 2017 Apr;98:169-176. doi: 10.1016/j.neuropsychologia.2016.10.003. Epub 2016 Oct 7.	Neuropsychologia. 2017	PMID:27725166	27725166	create date:2016/10/12 | first author:Barbeau EB	2016-02-01
Theta and high-beta networks for feedback processing: a simultaneous EEG-fMRI study in healthy male subjects.	/pubmed/28140398	Andreou C, Frielinghaus H, Rauh J, Mu?mann M, Vauth S, Braun P, Leicht G, Mulert C.	Transl Psychiatry. 2017 Jan 31;7(1):e1016. doi: 10.1038/tp.2016.287.	Transl Psychiatry. 2017	PMID:28140398 | PMCID:PMC5299393	28140398	create date:2017/02/01 | first author:Andreou C	2016-07-27
Threat-Detection and Attentional Bias to Threat in Women Recovered from Anorexia Nervosa: Neural Alterations in Extrastriate and Medial Prefrontal Cortices.	/pubmed/27917578	Bang L, RÃ¸ Ã˜, Endestad T.	Eur Eat Disord Rev. 2017 Mar;25(2):80-88. doi: 10.1002/erv.2494. Epub 2016 Dec 4.	Eur Eat Disord Rev. 2017	PMID:27917578	27917578	create date:2016/12/06 | first author:Bang L	2016-09-08
To Err is (Perfectly) Human: Behavioural and Neural Correlates of Error Processing and Perfectionism.	/pubmed/28655179	Barke A, Bode S, Dechent P, Schmidt-Samoa C, Van Heer C, Stahl J.	Soc Cogn Affect Neurosci. 2017 Jun 26. doi: 10.1093/scan/nsx082. [Epub ahead of print]	Soc Cogn Affect Neurosci. 2017	PMID:28655179	28655179	create date:2017/06/29 | first author:Barke A	2016-10-27
Tool selection and the ventral-dorsal organization of tool-related knowledge.	/pubmed/28183861	Tobia MJ, Madan CR.	Physiol Rep. 2017 Feb;5(3). pii: e13078. doi: 10.14814/phy2.13078.	Physiol Rep. 2017	PMID:28183861 | PMCID:PMC5309571	28183861	create date:2017/02/12 | first author:Tobia MJ	2016-10-25
Towards person-centered neuroimaging markers for resilience and vulnerability in Bipolar Disorder.	/pubmed/27622393	Frangou S, Dima D, Jogia J.	Neuroimage. 2017 Jan 15;145(Pt B):230-237. doi: 10.1016/j.neuroimage.2016.08.066. Epub 2016 Sep 10.	Neuroimage. 2017	PMID:27622393	27622393	create date:2016/09/14 | first author:Frangou S	NA
Training in the adolescent brain: An fMRI training study on divergent thinking.	/pubmed/27893236	Kleibeuker SW, Stevenson CE, van der Aar L, Overgaauw S, van Duijvenvoorde AC, Crone EA.	Dev Psychol. 2017 Feb;53(2):353-365. doi: 10.1037/dev0000239. Epub 2016 Nov 28.	Dev Psychol. 2017	PMID:27893236	27893236	create date:2016/11/29 | first author:Kleibeuker SW	2016-01-04
Trait and neurobiological underpinnings of negative emotion regulation in gambling disorder.	/pubmed/28060454	Navas JF, Contreras-RodrÃ­guez O, Verdejo-RomÃ¡n J, PerandrÃ©s-GÃ³mez A, Albein-Urios N, Verdejo-GarcÃ­a A, Perales JC.	Addiction. 2017 Jun;112(6):1086-1094. doi: 10.1111/add.13751. Epub 2017 Feb 14.	Addiction. 2017	PMID:28060454	28060454	create date:2017/01/07 | first author:Navas JF	2016-08-11
Trait impulsivity components correlate differently with proactive and reactive control.	/pubmed/28423021	Huang S, Zhu Z, Zhang W, Chen Y, Zhen S.	PLoS One. 2017 Apr 19;12(4):e0176102. doi: 10.1371/journal.pone.0176102. eCollection 2017.	PLoS One. 2017	PMID:28423021	28423021	create date:2017/04/20 | first author:Huang S	2016-10-31
Transdiagnostic neural correlates of affective face processing in anxiety and depression.	/pubmed/28453905	MacNamara A, Klumpp H, Kennedy AE, Langenecker SA, Phan KL.	Depress Anxiety. 2017 Jul;34(7):621-631. doi: 10.1002/da.22631. Epub 2017 Apr 28.	Depress Anxiety. 2017	PMID:28453905 | PMCID:PMC5501757	28453905	create date:2017/04/30 | first author:MacNamara A	2017-02-12
Transient human auditory cortex activation during volitional attention shifting.	/pubmed/28273110	Uhlig CH, Gutschalk A.	PLoS One. 2017 Mar 8;12(3):e0172907. doi: 10.1371/journal.pone.0172907. eCollection 2017.	PLoS One. 2017	PMID:28273110 | PMCID:PMC5342206	28273110	create date:2017/03/09 | first author:Uhlig CH	2016-10-30
Ultra-High-Field fMRI Reveals a Role for the Subiculum in Scene Perceptual Discrimination.	/pubmed/28213445	Hodgetts CJ, Voets NL, Thomas AG, Clare S, Lawrence AD, Graham KS.	J Neurosci. 2017 Mar 22;37(12):3150-3159. doi: 10.1523/JNEUROSCI.3225-16.2017. Epub 2017 Feb 17.	J Neurosci. 2017	PMID:28213445 | PMCID:PMC5373110	28213445	create date:2017/02/19 | first author:Hodgetts CJ	2016-10-14
Understanding the Goals of Everyday Instrumental Actions Is Primarily Linked to Object, Not Motor-Kinematic, Information: Evidence from fMRI.	/pubmed/28081175	Nicholson T, Roser M, Bach P.	PLoS One. 2017 Jan 12;12(1):e0169700. doi: 10.1371/journal.pone.0169700. eCollection 2017.	PLoS One. 2017	PMID:28081175 | PMCID:PMC5231350	28081175	create date:2017/01/13 | first author:Nicholson T	2016-08-28
Valence of Affective Verbal Fluency: fMRI Studies on Neural Organization of Emotional Concepts Joy and Fear.	/pubmed/27885501	Gawda B, Szepietowska E, Soluch P, Wolak T.	J Psycholinguist Res. 2017 Jun;46(3):731-746. doi: 10.1007/s10936-016-9462-y.	J Psycholinguist Res. 2017	PMID:27885501	27885501	create date:2016/11/26 | first author:Gawda B	NA
Verbal-spatial IQ discrepancies impact brain activation associated with the resolution of cognitive conflict in children and adolescents.	/pubmed/28198067	Margolis AE, Davis KS, Pao LS, Lewis A, Yang X, Tau G, Zhao G, Wang Z, Marsh R.	Dev Sci. 2017 Feb 15. doi: 10.1111/desc.12550. [Epub ahead of print]	Dev Sci. 2017	PMID:28198067	28198067	create date:2017/02/16 | first author:Margolis AE	2016-06-22
Visual Imagery and False Memory for Pictures: A Functional Magnetic Resonance Imaging Study in Healthy Participants.	/pubmed/28046076	Stephan-Otto C, Siddi S, Senior C, Mu簽oz-Samons D, Ochoa S, S獺nchez-Laforga AM, Br矇bion G.	PLoS One. 2017 Jan 3;12(1):e0169551. doi: 10.1371/journal.pone.0169551. eCollection 2017.	PLoS One. 2017	PMID:28046076 | PMCID:PMC5207728	28046076	create date:2017/01/04 | first author:Stephan-Otto C	2016-06-21
Visual Working Memory Enhances the Neural Response to Matching Visual Input.	/pubmed/28592696	Gayet S, Guggenmos M, Christophel TB, Haynes JD, Paffen CLE, Van der Stigchel S, Sterzer P.	J Neurosci. 2017 Jul 12;37(28):6638-6647. doi: 10.1523/JNEUROSCI.3418-16.2017. Epub 2017 Jun 7.	J Neurosci. 2017	PMID:28592696	28592696	create date:2017/06/09 | first author:Gayet S	2016-11-04
Vortioxetine reduces BOLD signal during performance of the N-back working memory task: a randomised neuroimaging trial in remitted depressed patients and healthy controls.	/pubmed/28533517	Smith J, Browning M, Conen S, Smallman R, Buchbjerg J, Larsen KG, Olsen CK, Christensen SR, Dawson GR, Deakin JF, Hawkins P, Morris R, Goodwin G, Harmer CJ.	Mol Psychiatry. 2017 May 23. doi: 10.1038/mp.2017.104. [Epub ahead of print]	Mol Psychiatry. 2017	PMID:28533517	28533517	create date:2017/05/24 | first author:Smith J	2016-08-31
Where Is the Beat? The Neural Correlates of Lexical Stress and Rhythmical Well-formedness in Auditory Story Comprehension.	/pubmed/28294714	Kandylaki KD, Henrich K, Nagels A, Kircher T, Domahs U, Schlesewsky M, Bornkessel-Schlesewsky I, Wiese R.	J Cogn Neurosci. 2017 Jul;29(7):1119-1131. doi: 10.1162/jocn_a_01122. Epub 2017 Mar 15.	J Cogn Neurosci. 2017	PMID:28294714	28294714	create date:2017/03/16 | first author:Kandylaki KD	NA
Who's that Knocking at My Door? Neural Bases of Sound Source Identification.	/pubmed/28052922	Lemaitre G, Pyles JA, Halpern AR, Navolio N, Lehet M, Heller LM.	Cereb Cortex. 2017 Jan 3. doi: 10.1093/cercor/bhw397. [Epub ahead of print]	Cereb Cortex. 2017	PMID:28052922	28052922	create date:2017/01/06 | first author:Lemaitre G	NA
Working Memory after Traumatic Brain Injury: The Neural Basis of Improved Performance with Methylphenidate.	/pubmed/28424597	Manktelow AE, Menon DK, Sahakian BJ, Stamatakis EA.	Front Behav Neurosci. 2017 Apr 5;11:58. doi: 10.3389/fnbeh.2017.00058. eCollection 2017.	Front Behav Neurosci. 2017	PMID:28424597 | PMCID:PMC5380757	28424597	create date:2017/04/21 | first author:Manktelow AE	2016-12-21
Working memory network dysfunction in relapse-onset multiple sclerosis phenotypes: A clinical-imaging evaluation.	/pubmed/27354020	Vacchi L, Rocca MA, Meani A, Rodegher M, Martinelli V, Comi G, Falini A, Filippi M.	Mult Scler. 2017 Apr;23(4):577-587. doi: 10.1177/1352458516656809. Epub 2016 Jul 11.	Mult Scler. 2017	PMID:27354020	27354020	create date:2016/06/30 | first author:Vacchi L	2016-03-03
You talkin' to me? Communicative talker gaze activates left-lateralized superior temporal cortex during perception of degraded speech.	/pubmed/28400328	McGettigan C, Jasmin K, Eisner F, Agnew ZK, Josephs OJ, Calder AJ, Jessop R, Lawson RP, Spielmann M, Scott SK.	Neuropsychologia. 2017 Apr 8;100:51-63. doi: 10.1016/j.neuropsychologia.2017.04.013. [Epub ahead of print]	Neuropsychologia. 2017	PMID:28400328	28400328	create date:2017/04/13 | first author:McGettigan C	2016-10-20
